# Supplementary material for: Natural hybridization between two butterfly bushes in Tibet: dominance of F1 hybrids promotes strong reproductive isolation
Source: BMC Plant Biol. 2021 Mar 10;21:133. doi: 10.1186/s12870-021-02909-7 (PMC7945306; doi:10.1186/s12870-021-02909-7)
Supplement: Supplementary file 1 — Additional file 1: Table S1. Fruit set and seed set under different treatments in B. alternifolia and B. crispa. [file 12870_2021_2909_MOESM1_ESM.xlsx]

## Sheet: Sheet1
Fruit set and seed set of differdent treatment between B. alternifolia and B. crispa
Treatments		Fruit set (%)	Seed set (%)	P-value	mean number of seeds per fruit	P-value	mean number of vigor seed per fruit
B. alternifolia (♀) × B. crispa (♂)		6.45161	0	0.001**	6.50±0.71	0.005**	0
B. crispa (♀) ×B. alternifolia (♂)		64.7059	68.79		43.42±16.01		26.9
B. alternifolia (♀) × B. alternifolia (♂)		8.33	0		0		0
B. crispa (♀) × B. crispa (♂)#		100	48.68		-		-
#Published data by Gong at 2014 [40]
