# Supplementary material for: Natural hybridization between two butterfly bushes in Tibet: dominance of F1 hybrids promotes strong reproductive isolation
Source: BMC Plant Biol. 2021 Mar 10;21:133. doi: 10.1186/s12870-021-02909-7 (PMC7945306; doi:10.1186/s12870-021-02909-7)
Supplement: Supplementary file 2 — Additional file 2: Table S2. Variable sites and indels of partial ETS, gapC2, PPR24, PPR123 genes and chloroplast intergenic spacer for haplotypes in all investigated individuals. [file 12870_2021_2909_MOESM2_ESM.xlsx]

## Sheet: Sheet2
Tabel S2 Variation sites and indels of partial ETS, gapC2, PPR24, PPR123 genes and chloroplast intergenic spacer for haplotypes in all investigated individuals.
Haplotypes in ETS	Variation sites in ETS gene
	8	42	45	48	54	57	78	79	80	90	95	98	129	130	144	159	169	174	186	204	225	226	256	261	266	321	333	343	349	353	363
Ba1(Bw1)	C	C	T	G	G	T	A	A	C	C	A	C	C	C	C	A	C	C	T	A	T	C	A	C	G	A	C	C	-	C	C
Bw2	C	C	T	G	G	T	A	A	C	C	A	C	C	C	C	G	C	C	T	A	T	C	A	C	G	A	C	C	-	C	C
Ba2	C	C	T	G	G	T	A	A	C	C	G	C	C	C	C	A	C	C	T	A	T	C	A	C	A	A	C	C	-	C	C
Ba3(Bw3)	C	C	T	G	G	T	A	A	C	C	G	C	C	C	C	A	C	C	T	A	T	C	A	C	G	A	C	C	-	C	C
Ba4	C	C	T	G	G	T	A	A	C	C	G	C	C	C	C	G	C	C	T	A	T	C	A	C	A	A	C	C	-	C	C
Ta1(Bw4)	C	C	T	G	G	T	A	A	C	C	G	C	C	C	C	G	C	C	T	A	T	C	A	C	G	A	C	C	-	C	C
Bw5	C	C	T	G	A	T	A	A	C	C	A	C	C	C	C	G	C	C	T	A	T	C	A	C	G	G	C	C	-	C	C
Bw6	C	C	T	G	A	T	A	A	C	C	G	C	C	C	C	G	C	C	T	A	T	C	A	C	A	A	C	C	-	C	C
Ta2(Tw1, Tc1, Ba5, Bw7)	C	C	T	G	A	T	A	A	C	C	G	C	C	C	C	G	C	C	T	A	T	C	A	C	A	G	C	C	-	C	C
Bc1	C	C	T	G	A	T	A	A	C	C	G	C	C	C	C	G	C	C	T	A	T	C	A	C	G	A	C	C	-	C	C
Bc2	C	T	C	G	G	A	G	A	T	A	A	T	C	C	C	A	C	C	C	T	G	A	G	T	A	A	T	C	-	C	C
Bc3(Bw8)	C	T	C	G	G	A	G	A	T	A	G	T	C	C	C	A	C	C	C	T	G	A	G	T	A	A	T	C	-	C	C
Bw9	C	T	C	G	G	A	G	A	T	A	G	T	C	C	C	G	C	C	C	T	G	A	G	T	A	A	C	C	-	C	C
Tc2(Tw2, Bc4)	C	T	C	G	G	G	A	A	T	A	G	T	C	C	C	A	C	C	C	T	G	A	G	T	A	A	T	C	-	C	C
Bc5(Bw10)	C	T	C	G	G	G	G	A	T	A	G	T	C	C	C	A	C	C	C	T	G	A	G	T	A	A	T	C	-	C	C
Bc6	C	T	C	A	G	A	G	A	T	A	G	T	C	C	C	A	C	C	C	T	G	A	G	T	A	A	T	C	-	C	C
Bw11	C	T	T	G	G	G	G	A	T	A	G	T	C	C	C	G	C	C	C	T	G	A	G	T	A	A	T	C	-	C	C
Bw12	C	T	T	G	G	T	G	A	T	A	G	T	C	C	C	G	C	C	C	A	T	A	A	T	A	A	C	C	-	C	C
Bw13	C	T	T	G	A	A	G	A	T	A	G	T	C	C	C	G	C	C	C	T	T	A	G	T	A	G	C	C	-	C	C
Tw3	C	T	C	G	G	G	A	A	A	A	G	T	C	C	C	A	C	C	C	T	G	A	G	T	A	A	T	C	-	C	C
Tw4	C	T	C	G	G	G	A	A	T	A	G	T	C	C	C	A	C	C	C	T	G	A	G	T	A	A	C	C	-	C	C
Tc3	C	T	C	G	G	G	A	A	T	A	G	T	C	C	C	G	C	C	C	A	G	A	G	T	A	G	C	C	-	C	C
Tw5	C	T	T	G	G	G	A	A	T	A	G	T	C	C	C	G	C	C	C	T	G	A	G	T	A	G	C	C	-	C	C
Ta3	C	C	T	G	G	T	A	A	C	C	G	T	C	C	C	G	C	C	T	A	G	A	A	C	A	A	C	C	-	C	C
Ta4	C	C	T	G	G	T	A	A	C	C	G	T	C	C	C	G	C	C	T	A	T	A	A	C	A	A	C	C	-	C	C
Ta5	C	C	T	G	G	T	A	A	C	C	G	C	C	C	C	G	C	C	T	A	T	C	A	C	A	G	C	C	-	C	C
Tw6	C	C	T	G	A	T	A	A	C	C	G	C	C	C	C	A	C	C	T	A	T	C	A	C	G	A	C	C	-	C	C
Ta6(Tw7)	C	C	T	G	A	T	A	A	C	C	G	C	C	C	C	G	C	C	T	A	T	C	A	C	G	G	C	C	-	C	C
Kc1	C	T	C	G	G	T	A	A	T	A	G	T	C	C	T	A	C	C	C	T	G	A	G	T	A	A	T	C	-	A	C
Kc2	C	T	C	G	G	T	A	A	T	A	G	T	C	C	T	A	C	C	C	T	G	A	G	T	A	A	T	C	-	C	C
Kc3	C	T	C	G	G	T	A	A	T	A	G	T	T	T	C	A	T	C	C	T	G	A	G	T	A	A	T	C	-	C	C
Kc4	C	T	C	G	G	T	A	A	T	A	G	T	T	T	C	A	T	C	C	T	G	A	G	T	A	A	T	C	T	C	C
Sc1	C	T	C	G	G	T	A	A	T	A	G	T	C	C	C	A	C	C	C	T	G	A	G	T	A	A	T	C	-	C	A
Sc2	C	T	C	G	G	T	A	A	T	A	G	T	C	C	C	A	C	C	C	T	G	A	G	T	A	A	T	C	-	C	C
Sc3	C	T	C	G	G	T	A	A	T	A	G	T	C	C	T	A	C	C	C	T	G	A	G	T	A	A	T	C	-	C	A
Da1	C	C	T	G	G	T	A	T	C	C	G	C	C	C	C	A	C	A	T	C	T	C	A	C	A	A	C	T	-	C	T
Da2	T	C	T	G	G	T	A	A	C	C	G	C	C	C	C	A	C	A	T	C	T	C	A	C	A	A	C	T	-	C	T
Da3	T	C	T	G	G	T	A	T	C	C	G	C	C	C	C	A	C	A	T	C	T	C	A	C	A	A	C	T	-	C	T
Ja1	C	C	T	G	A	T	A	A	C	C	G	C	C	C	C	G	C	C	T	A	T	C	A	C	A	G	C	C	-	C	T
Ja2	C	C	T	G	G	T	A	A	C	C	G	C	C	C	C	G	C	C	T	A	T	C	A	C	A	G	C	C	-	C	T
Haplotypes in gapC2	Variation sites in gapC2 gene
	17	19	26	28	32	35	44	55	59	60	80	108	110	111	117	155	186	189	197	215	236	257	282	300	304	306	310	320	327	361	362	374	388	424	430	435	438	440	478	489	525	544	552	561	570	575	580	581	582
Sc1	C	G	C	C	A	T	A	A	C	C	G	T	C	A	T	G	G	G	C	G	G	C	G	A	T	A	A	T	A	C	--	-	T	G	G	A	A	A	G	C	A	C	C	G	T	A	T	A	A
Sc2	C	G	C	C	A	T	A	A	T	C	G	T	C	A	T	G	G	G	C	G	T	C	G	A	T	A	A	T	A	C	--	-	T	G	G	A	A	A	G	C	A	C	C	G	T	A	T	A	A
Sc3	C	G	C	C	A	T	A	A	T	C	G	T	C	A	T	G	G	G	C	G	T	C	G	A	T	A	A	T	A	C	--	-	T	G	G	G	A	A	G	C	A	C	C	G	T	A	T	A	A
Sc4	C	G	C	C	A	T	A	A	T	C	G	T	C	A	T	G	G	G	C	G	T	C	G	A	T	A	A	T	A	C	--	-	T	G	G	G	A	A	G	C	A	C	C	G	T	A	T	A	A
Sc5	C	G	C	C	A	T	A	A	T	C	G	T	C	A	T	G	G	G	C	G	T	C	G	A	T	A	A	T	A	C	--	-	T	G	G	G	A	A	G	C	A	C	C	G	T	A	T	A	A
Sc6	C	G	C	C	A	T	A	A	T	C	G	T	C	A	T	G	G	G	C	G	T	C	G	A	T	A	A	T	A	C	--	-	T	G	G	G	G	A	G	C	A	C	C	G	T	A	T	A	A
Sc7	C	G	C	C	A	T	A	A	T	C	G	T	C	A	T	G	T	G	C	G	T	C	G	A	T	A	A	T	A	C	--	-	T	G	G	G	A	G	G	C	A	C	C	G	T	A	T	A	A
Sc8	C	G	C	C	A	T	A	A	T	C	G	T	C	A	T	G	T	G	C	G	T	C	G	A	T	A	A	T	A	C	--	-	T	G	G	G	A	G	G	C	A	C	C	G	T	A	T	A	A
Sc9(Kc6)	C	G	C	C	A	T	A	C	C	C	G	T	C	A	T	G	G	G	C	G	A	C	G	A	T	A	A	T	A	C	--	-	T	G	G	G	A	A	G	C	G	T	C	G	T	A	T	A	A
Sc10	C	G	C	C	A	T	A	C	C	C	G	T	C	A	T	G	G	G	C	G	G	C	G	A	T	A	A	T	A	C	--	-	T	G	G	A	A	A	G	C	A	C	C	G	T	A	T	A	A
Sc11	C	A	C	C	A	T	A	A	C	C	G	T	C	A	T	G	G	G	C	G	G	C	G	A	T	A	A	T	A	C	--	-	T	G	G	A	A	A	A	C	A	C	C	G	T	A	T	A	A
Ta1(Tw1, Bw2, Bc1,Ja1)	C	G	C	A	A	T	G	A	C	C	G	C	C	A	C	G	G	G	T	T	A	G	T	A	T	A	A	T	A	T	--	T	T	G	G	G	A	A	G	C	G	C	C	T	T	A	T	A	G
Da1	C	G	C	C	A	T	A	A	C	C	G	T	T	A	T	G	G	G	C	G	A	C	G	A	T	A	T	T	A	C	--	T	T	G	G	G	A	A	G	C	G	C	C	G	T	A	T	A	A
Da2	C	G	C	C	A	T	A	A	C	C	G	T	T	A	T	G	G	G	C	G	A	C	G	A	T	A	T	T	A	C	--	T	T	G	G	G	A	A	G	C	G	C	C	G	T	A	G	A	A
Da3	C	G	C	C	A	T	A	A	C	C	G	T	T	A	T	G	G	G	C	G	A	C	G	A	T	A	T	T	A	C	--	T	T	C	G	G	A	A	G	C	G	C	C	G	T	A	T	A	A
Da4	C	G	C	C	A	T	A	A	C	C	G	T	T	A	T	G	G	G	C	G	A	C	G	A	G	A	T	T	A	C	--	T	T	G	G	G	A	A	G	C	G	C	C	G	T	A	T	A	A
Da5	C	G	C	C	A	T	A	A	C	C	G	T	T	A	T	G	G	G	C	G	A	C	G	A	G	A	T	T	A	C	--	T	T	G	G	G	A	A	G	C	G	C	C	G	T	A	G	A	A
Kc1	C	G	C	C	A	G	A	A	C	C	G	T	C	A	T	G	G	G	C	G	G	C	G	A	T	A	A	T	A	C	--	-	T	G	G	G	A	A	G	C	A	C	C	G	T	A	T	A	A
Kc2	C	G	C	C	A	G	A	A	T	C	G	T	T	A	T	G	G	G	C	G	G	C	G	A	T	A	A	T	A	C	--	-	T	G	G	G	A	A	G	C	A	C	C	G	T	A	T	A	A
Kc3	C	G	C	C	A	T	A	A	C	C	G	T	C	A	T	G	G	G	C	G	G	C	G	A	T	A	A	T	A	C	--	-	T	G	G	A	A	A	G	C	A	C	G	G	T	A	T	A	A
Bc6(Bw6, Tw2, Tc1,Kc4)	C	G	C	C	A	T	A	A	C	C	G	T	C	A	T	G	G	G	C	G	G	C	G	A	T	A	A	T	A	C	--	-	T	G	G	G	A	A	G	C	A	C	C	G	T	A	T	A	A
Kc5	C	G	C	C	A	T	A	A	C	C	G	T	C	A	T	G	G	G	C	G	T	C	G	A	T	A	A	T	A	C	--	-	T	G	G	G	A	A	G	C	A	C	C	G	T	A	T	A	A
Ba1(Bw1)	C	G	C	A	A	T	G	A	C	C	G	C	C	A	C	G	G	G	T	T	A	G	T	A	T	A	A	T	A	T	--	-	T	G	G	G	A	A	G	C	G	C	C	T	T	A	T	A	G
Bc2	C	G	C	C	A	T	A	A	C	C	G	T	C	A	C	G	G	G	C	G	G	C	G	A	T	A	A	G	A	C	--	-	T	G	G	G	A	A	G	C	A	C	C	G	T	A	T	A	A
Bc3(Bw3)	C	G	C	C	A	T	A	A	C	C	G	T	C	A	T	G	G	G	C	G	G	C	G	A	T	A	A	G	A	T	--	-	T	G	G	G	A	A	G	A	A	C	C	G	T	A	T	A	A
Bw4	C	G	C	C	A	T	A	A	C	C	G	T	C	A	T	G	G	G	C	G	G	C	G	A	T	A	A	G	A	T	TC	-	T	G	G	G	A	A	G	A	A	C	C	G	T	A	T	A	A
Bc4(Bw5)	C	G	C	C	A	T	A	A	C	C	G	T	C	A	T	G	G	G	C	G	G	C	G	A	T	A	A	G	A	T	TC	T	T	G	G	G	A	A	G	A	A	C	C	G	T	A	T	A	A
Bc5	C	G	C	C	A	T	A	A	C	C	G	T	C	A	T	G	G	G	C	G	G	C	G	A	T	A	A	G	A	C	--	-	T	G	G	G	A	A	G	C	A	C	C	G	T	A	T	A	A
Tc2(Bc7)	C	G	C	C	A	T	A	A	C	C	G	T	C	A	T	G	G	G	C	G	G	C	G	A	T	A	A	T	A	C	--	-	T	G	A	G	A	A	G	C	A	C	C	G	T	A	T	A	A
Bc8	C	G	C	C	A	T	A	A	C	C	G	T	C	A	T	G	G	G	C	G	G	C	G	A	T	A	A	T	G	C	--	-	T	G	G	G	A	A	G	C	A	C	C	G	T	T	T	A	A
Bw7	C	G	C	C	A	T	A	A	C	C	A	T	C	A	T	G	G	G	C	G	G	C	G	A	T	A	A	T	A	C	--	T	T	G	G	G	A	A	G	C	A	C	C	G	T	A	T	A	A
Bc9(Bw8)	C	G	C	C	A	T	A	A	C	C	A	T	C	A	T	G	G	G	C	G	G	C	G	A	T	A	C	T	A	C	--	-	T	G	A	G	A	A	G	C	A	C	C	G	T	A	T	A	A
Bw9	C	G	G	C	A	T	A	A	C	C	G	T	C	A	T	G	G	G	C	G	G	C	G	A	T	A	A	G	A	T	TC	T	T	G	G	G	A	A	G	A	A	C	C	G	T	A	T	A	A
Ta2(Tw3)	C	G	C	A	A	T	G	A	C	C	G	C	C	A	C	G	G	A	T	T	A	G	T	A	T	A	A	T	A	T	--	T	T	G	G	G	A	A	G	C	G	C	C	T	T	A	T	A	G
Tw4	C	G	C	A	A	T	G	A	C	C	G	C	C	A	C	A	G	G	T	T	A	G	T	A	T	A	A	T	A	T	--	T	G	G	G	G	A	A	G	C	G	C	C	T	T	A	T	A	G
Tc3(Tw5)	C	G	C	C	A	T	A	A	C	C	A	T	C	A	T	G	G	G	C	G	G	C	G	A	T	A	A	T	A	C	--	-	T	G	A	G	A	A	G	C	A	C	C	G	T	A	T	A	A
Tw6	C	G	C	C	A	T	A	A	C	C	A	T	C	A	T	G	G	G	C	G	G	C	G	A	T	A	A	G	A	C	--	-	T	G	A	G	A	A	G	A	A	C	C	G	T	A	T	A	A
Tw7	C	G	C	C	A	T	A	A	C	C	A	T	C	A	T	G	G	G	C	G	G	C	G	A	T	A	A	G	A	C	--	-	T	G	G	G	A	A	G	A	A	C	C	G	T	A	T	A	A
Tc4(Tw8, Ta3)	C	G	C	C	A	T	A	A	C	C	G	T	C	A	T	G	G	G	C	G	G	C	G	A	T	A	A	G	A	C	--	-	T	G	G	G	A	A	G	A	A	C	C	G	T	A	T	A	A
Tc5(Tw9)	C	G	C	C	A	T	A	A	C	T	G	T	C	A	C	G	G	G	T	G	G	C	G	A	T	A	A	G	A	C	--	-	T	G	G	G	A	A	G	C	A	C	C	G	T	A	T	A	A
Tc6(Tw10)	C	G	C	C	G	T	A	A	C	C	G	T	C	A	T	G	G	G	C	G	G	C	G	A	T	A	A	T	A	C	--	-	T	G	G	G	A	A	G	C	A	C	C	G	T	A	T	A	A
Haplotypes in PPR24	Variation sites in PPR24 gene
	26	33	41	57	68	74	76	86	87	89	91	108	140	142	164	184	189	190	212	213	225	259	262	264	267	273	312	324	334	335	336	337	338	361	383	393	397	405	411	424	426	428	432	434	438	441	447	454	456
Sc1	T	T	T	T	G	G	T	C	G	A	A	C	C	T	G	T	A	C	T	T	G	A	G	A	G	A	A	G	A	A	C	G	C	G	T	T	C	G	G	A	A	A	C	A	A	T	G	A	G
Sc2(Kc1)	T	T	T	T	G	G	T	C	G	A	A	C	C	T	G	T	A	C	T	T	G	A	G	C	G	A	A	G	A	A	C	G	C	G	T	T	C	G	G	A	A	A	C	A	A	T	G	A	G
Sc3	T	T	T	T	G	G	T	C	G	A	A	C	C	T	G	T	A	C	T	T	G	A	G	C	G	A	A	G	A	A	C	G	C	G	T	T	C	G	G	A	A	A	C	A	A	T	G	A	G
Sc4	T	T	T	T	G	G	T	C	G	A	A	C	C	T	G	T	A	C	T	T	G	A	G	C	G	A	A	G	A	A	C	G	C	G	T	T	C	G	G	A	A	A	C	C	A	G	G	A	G
Sc5(Tc7)	T	T	T	T	G	G	T	C	G	A	A	C	C	T	G	A	A	C	T	T	G	A	G	C	G	A	A	G	A	A	C	G	C	G	T	T	C	G	G	A	A	A	C	A	A	T	G	A	G
Sc6	T	T	T	T	G	G	T	C	G	A	A	C	C	T	G	A	A	C	T	T	G	A	G	C	G	A	A	G	A	A	C	G	C	G	T	T	C	G	G	A	A	A	C	A	A	T	G	A	G
Sc7	T	T	T	T	G	G	C	C	G	A	A	T	T	T	G	A	A	C	T	A	G	A	G	G	G	A	A	G	A	A	C	G	T	G	T	T	C	G	G	A	A	A	C	A	A	T	G	A	A
Ta1(Tw2, Ba1, Bw2,Ja1)	C	C	T	T	A	G	T	C	G	A	T	T	C	T	G	A	A	C	T	T	G	A	G	G	G	A	C	A	A	A	C	G	C	G	T	T	T	G	A	G	C	A	T	A	G	C	A	G	G
Kc2	T	T	T	T	G	G	T	C	G	A	A	C	C	T	G	T	A	C	T	T	G	A	G	A	G	A	A	G	A	A	C	G	C	G	A	T	C	G	G	A	A	A	C	A	A	T	G	A	G
Kc3	T	T	T	T	G	G	T	C	G	A	A	C	C	T	G	T	A	C	T	T	G	A	G	C	G	A	A	G	A	A	C	G	C	G	A	T	C	G	G	A	A	A	C	A	A	T	G	A	G
Kc4	T	T	T	T	G	G	T	C	G	A	A	C	C	T	G	A	A	C	T	T	G	A	G	C	G	A	A	G	A	C	C	G	C	C	T	T	C	G	G	A	A	A	C	A	A	T	G	A	G
Kc5	T	T	T	T	G	G	T	A	G	A	A	C	C	T	G	A	A	C	T	T	G	A	G	C	G	A	A	G	A	A	C	G	C	G	A	T	C	G	G	A	A	A	C	A	A	T	G	A	G
Kc6	T	T	T	T	G	G	T	A	G	A	A	C	C	T	G	A	A	C	T	T	G	A	G	C	G	A	A	G	A	A	C	G	C	G	T	T	C	G	G	A	A	A	C	A	A	T	G	A	G
Kc7	T	T	T	T	G	G	T	A	G	A	A	C	C	T	G	A	A	C	T	T	G	A	G	C	G	A	A	G	A	A	C	G	C	G	T	T	C	G	G	A	A	A	C	A	A	T	G	A	G
Da1	C	C	T	T	G	G	T	C	G	A	T	T	C	T	G	A	A	C	T	T	C	A	G	G	G	T	C	A	A	A	T	G	C	G	T	T	T	G	A	G	C	A	T	A	G	C	A	G	G
Bc1(Tw1)	C	C	T	T	A	G	T	C	G	A	T	T	C	T	G	A	A	C	T	T	G	A	G	G	G	A	C	A	A	A	C	G	C	G	T	T	T	G	A	G	C	A	T	A	G	C	A	G	G
Bw2	C	C	T	T	A	G	T	C	G	A	T	T	C	T	G	A	A	C	T	T	G	A	G	G	G	A	C	A	A	A	C	G	C	G	T	T	T	G	A	G	C	A	T	A	G	C	A	G	G
Bw3	C	C	T	T	A	G	T	C	G	A	T	T	C	T	G	A	A	C	T	T	G	A	G	G	G	A	C	A	A	A	C	G	C	G	T	T	T	T	A	G	C	A	C	A	G	C	A	A	G
Ba2(Bw4)	C	C	T	T	G	G	T	C	G	A	T	T	C	A	G	A	A	C	T	T	G	A	G	G	G	A	C	A	A	A	C	G	C	G	T	T	T	G	A	G	C	A	T	A	G	C	A	G	G
Ba3	C	C	T	T	G	G	T	C	G	C	T	T	C	A	G	A	A	C	T	T	G	A	G	G	G	A	C	A	A	A	C	G	C	G	T	T	T	G	A	G	C	A	T	A	G	C	A	G	G
Bw5	C	C	T	T	G	A	T	C	G	A	T	T	C	A	G	A	A	C	T	T	G	A	G	G	G	A	C	A	A	A	C	G	C	G	T	T	T	G	A	G	C	A	T	A	G	C	A	G	G
Bw6	T	C	T	T	G	G	T	C	G	A	T	T	C	A	G	A	A	C	T	T	G	A	G	G	G	A	C	A	A	A	C	G	C	G	T	T	T	G	A	G	C	A	T	A	G	C	A	G	G
Ba4(Bw7)	T	C	T	T	G	G	T	C	G	A	T	T	C	A	G	A	A	C	T	T	G	A	G	G	G	A	C	A	A	A	C	G	C	G	T	T	T	G	A	G	C	A	T	A	G	C	A	G	G
Bw8	T	T	G	T	G	G	C	C	G	A	A	T	C	T	G	A	G	T	G	T	G	A	G	C	G	A	A	G	A	A	C	G	C	G	T	T	C	G	G	A	A	A	C	A	A	T	G	A	G
Bc2(Bw9)	T	T	G	T	G	G	C	C	G	A	A	T	C	T	G	A	G	T	G	T	G	A	G	C	G	A	A	G	A	A	C	G	C	G	T	T	C	G	G	A	A	A	C	A	A	T	G	A	G
Bc3	T	T	G	T	G	G	C	C	G	A	A	T	C	T	G	A	G	T	G	T	G	A	G	C	G	A	A	G	A	A	C	G	C	G	T	T	C	G	G	A	A	A	C	A	A	T	G	A	G
Bc4	T	T	G	T	G	G	C	C	G	A	A	T	C	T	G	A	G	T	G	T	G	A	G	C	G	A	A	G	A	A	C	G	C	G	T	T	C	G	G	A	A	A	C	A	A	T	G	A	A
Bc5(Bw10)	T	T	G	T	G	G	C	C	G	A	A	T	C	T	G	A	G	T	G	T	G	A	G	C	G	A	A	G	A	A	C	G	C	G	T	T	C	G	G	A	A	A	C	A	A	T	G	A	A
Bc6(Bw11)	T	T	G	T	G	G	C	C	G	A	A	T	C	T	G	A	G	T	G	T	G	A	G	C	G	A	A	G	A	A	C	G	C	G	T	T	C	T	G	A	A	A	C	A	A	T	G	A	G
Bc7(Bw12)	T	T	G	T	G	G	C	C	G	A	A	T	C	T	G	A	G	T	G	T	G	G	G	C	G	A	A	G	A	A	C	G	C	G	T	T	C	G	G	A	A	A	C	A	A	T	G	A	G
Bw13	T	T	T	T	A	G	T	C	A	A	A	T	C	T	G	A	A	C	T	T	G	A	G	G	G	A	A	G	A	A	C	G	C	G	T	T	C	G	G	A	A	A	C	A	A	T	G	A	G
Bc8	T	T	T	T	G	G	T	C	A	A	A	T	C	T	G	A	A	C	T	T	G	A	G	G	G	A	A	G	A	A	C	G	C	G	T	T	C	G	G	A	A	A	C	A	A	T	G	A	G
Bc9(Bw14)	T	T	T	T	G	G	T	C	A	A	A	T	C	T	G	A	A	C	T	T	G	A	G	G	G	A	A	G	A	A	C	G	C	G	T	T	C	G	G	A	A	A	C	A	A	T	G	A	G
Bc10	T	T	T	C	G	G	T	C	A	A	A	T	C	T	G	A	A	C	T	T	G	A	G	G	G	A	A	G	A	A	C	G	C	G	T	T	C	G	G	A	A	A	C	A	A	T	G	A	G
Tw3	C	C	T	T	A	G	T	C	G	A	T	T	C	T	G	A	A	C	T	T	G	A	G	G	G	A	A	G	A	A	C	G	C	G	T	T	C	G	G	A	A	A	C	A	A	T	G	A	G
Tw4	C	C	T	T	A	G	T	C	G	A	T	T	C	T	G	A	A	C	T	T	G	A	G	G	G	A	C	A	A	A	C	G	C	G	T	T	T	G	A	G	C	A	T	A	G	C	A	G	G
Tw5	C	C	T	T	A	G	T	C	G	A	T	T	C	T	G	A	A	C	T	T	G	A	G	G	G	A	C	A	A	A	C	G	C	G	T	T	T	G	A	G	C	A	T	A	G	C	A	G	G
Tw6	C	C	T	T	A	G	T	C	G	A	T	T	C	T	G	A	A	C	T	T	G	A	G	G	G	A	C	A	C	A	C	G	C	G	T	T	T	G	A	G	C	A	T	A	G	C	A	G	G
Tw7	C	C	T	T	A	G	T	C	G	A	T	T	C	T	G	A	A	C	T	T	G	A	G	G	G	A	C	G	A	A	C	G	C	G	T	T	T	G	A	G	C	A	T	A	G	C	A	G	G
Tw8	C	C	T	T	A	G	T	C	G	A	T	T	C	T	G	A	A	C	T	T	G	A	T	T	G	A	C	G	A	A	C	G	C	G	T	T	T	G	A	G	C	A	T	A	G	C	A	G	G
Tc1(Tw9)	T	T	T	T	G	G	T	C	G	A	A	T	C	T	G	A	A	C	T	T	G	A	G	G	G	A	A	G	A	A	C	G	C	G	T	T	C	G	G	A	A	A	C	A	A	T	G	A	G
Tw10	T	T	T	T	G	G	T	C	G	A	A	T	C	T	G	A	A	C	T	T	G	A	G	G	G	A	A	G	A	A	C	G	C	G	T	T	C	G	G	A	A	A	C	A	A	T	G	A	G
Tc2(Tw11)	T	T	T	T	G	G	T	C	G	A	A	T	C	T	G	A	A	C	T	T	G	A	G	G	G	A	A	G	A	A	C	G	C	G	T	T	C	G	G	A	A	A	C	A	A	T	G	A	G
Tc3	T	T	T	T	G	G	T	C	G	A	A	T	C	T	G	A	A	C	T	T	G	A	G	G	G	A	A	G	A	A	C	G	C	G	T	G	C	G	G	A	A	A	C	A	A	T	G	A	G
Tw12	T	T	T	T	G	G	T	C	G	A	A	T	C	T	G	A	A	C	T	T	G	A	G	G	G	A	C	A	A	A	C	G	C	G	T	T	T	G	A	G	C	A	T	A	G	C	A	G	G
Tw13	T	T	T	T	G	G	T	C	G	A	A	T	C	T	G	A	A	C	T	T	G	A	T	T	G	A	A	G	A	A	C	G	C	G	T	T	C	G	G	A	A	A	C	A	A	T	G	A	G
Tc4	T	T	T	T	G	G	T	C	G	A	A	T	C	T	G	A	A	C	T	T	G	A	T	T	G	A	A	G	A	A	C	G	C	G	T	T	C	G	G	A	A	A	C	A	A	T	G	A	G
Tc5(Tw14)	T	T	T	T	G	G	T	C	G	A	A	T	C	T	A	A	A	C	T	T	G	A	T	T	G	A	A	G	A	A	C	G	C	G	T	T	C	G	G	A	A	A	C	A	A	T	G	A	G
Tc6	T	T	T	T	G	G	T	C	G	A	A	T	C	T	A	A	A	C	T	T	G	A	T	T	A	A	A	G	A	A	C	G	C	G	T	T	C	G	G	A	A	A	C	A	A	T	G	A	G
Tc8(Tw15)	T	T	T	T	G	G	T	C	G	A	A	C	C	T	G	A	A	C	T	T	G	A	G	C	G	A	A	G	A	A	C	G	C	G	T	G	C	G	G	A	A	A	C	A	A	T	G	A	G
Tc9	T	T	T	T	G	G	T	C	G	A	A	C	C	T	G	A	A	C	T	T	G	A	G	C	G	A	A	G	A	A	C	G	C	G	T	G	C	G	G	A	A	A	C	A	A	T	G	A	G
Tc10	T	T	T	T	G	G	T	C	G	A	A	C	C	T	G	A	A	C	T	T	G	A	G	C	G	A	A	G	A	A	C	G	C	G	T	G	C	G	G	A	A	C	C	A	A	T	G	A	G
Tc11	T	T	G	T	G	G	C	C	G	A	A	T	T	T	G	A	G	C	G	T	G	A	G	C	G	A	A	G	A	A	C	A	C	G	T	T	C	G	G	A	A	A	C	A	A	T	G	A	G
Haplotypes in PPR123	Variation sites in PPR123 Gene
	12	27	36	39	42	45	60	73	80	81	96	130	137	138	140	141	180	186	189	192	217	221	240	244	255	258	275	279	319	333	351	357	363	369	383	399	405	408	411	426	462	469	471	474	501	504	510	513	516
Sc1	G	C	A	G	A	A	G	G	T	C	G	A	T	C	G	A	G	G	C	C	A	T	A	C	A	G	G	T	A	G	G	G	G	C	A	G	G	T	C	G	A	T	A	T	G	G	C	G	G
Sc2	G	C	A	G	A	A	G	G	T	C	G	A	T	C	G	A	G	G	C	C	A	T	A	C	A	G	G	T	A	G	G	G	G	C	A	G	G	T	C	G	A	T	A	T	G	G	C	G	G
Sc3	G	C	A	G	G	A	G	G	T	C	G	A	T	C	G	A	G	G	C	C	A	T	A	C	A	G	G	T	A	G	G	G	G	C	A	G	G	T	C	G	A	T	A	T	G	G	C	G	G
Sc4	G	C	A	G	G	A	G	G	T	C	G	A	T	C	G	A	G	G	C	C	A	T	A	C	A	G	G	T	A	G	G	G	G	C	A	G	G	T	C	G	A	T	A	T	G	G	C	G	G
Sc5	G	C	A	G	G	A	G	G	T	C	G	A	T	C	G	A	G	G	C	T	A	T	A	C	A	G	G	T	A	G	G	G	G	C	A	G	G	T	C	G	A	T	A	T	G	G	C	G	G
Sc6	G	C	A	G	G	A	G	G	T	C	G	A	T	C	G	A	G	A	C	C	A	T	A	C	A	G	G	T	A	G	G	G	G	C	A	G	G	T	C	G	A	T	A	T	G	G	C	G	G
Sc7	G	C	A	G	G	A	G	G	T	C	G	A	T	C	G	A	G	A	C	C	A	T	A	C	A	G	G	T	A	G	G	G	G	C	A	G	G	T	C	G	A	T	A	T	G	G	C	G	G
Sc8	G	C	A	G	G	T	G	G	T	C	G	A	T	C	G	A	G	G	C	C	A	C	A	C	A	G	G	T	A	G	G	G	G	C	A	G	G	T	C	G	A	T	A	T	G	G	C	G	G
Sc9	G	C	A	G	G	T	G	G	T	C	G	C	T	C	G	A	G	G	C	C	A	T	A	C	A	G	G	T	A	G	G	G	G	C	A	G	G	T	C	G	A	T	A	T	G	G	C	G	G
Sc10	G	C	A	G	G	T	G	G	T	C	A	A	T	C	G	A	G	G	C	C	A	C	A	C	A	G	G	T	A	G	G	G	G	C	A	G	G	T	C	G	A	T	A	T	G	G	C	G	G
Sc11	G	C	A	G	G	T	G	G	T	C	A	A	T	C	G	A	G	G	C	C	A	C	A	C	A	G	G	T	A	G	G	G	G	C	A	G	G	T	C	G	A	T	A	T	G	G	C	G	G
Kc1	G	C	A	G	G	T	G	G	T	C	G	A	T	C	G	A	G	G	C	C	A	T	A	C	A	G	G	T	A	G	G	G	G	C	A	G	G	T	C	G	A	T	A	T	G	G	C	G	G
Kc2	G	C	A	G	G	A	G	G	T	C	G	A	T	C	G	A	G	G	C	C	G	T	A	C	A	G	G	T	A	G	G	G	G	C	A	G	G	T	C	G	A	T	A	T	G	G	C	G	G
Ja1	G	C	A	A	G	A	A	G	T	C	G	A	T	C	G	G	G	G	A	T	A	T	G	C	G	G	G	T	A	G	G	A	G	C	A	C	G	A	C	A	A	T	A	T	A	A	T	A	A
Ja2	G	C	A	G	G	A	G	G	T	C	G	A	T	C	A	G	G	G	G	T	A	T	G	C	G	G	G	T	A	G	G	A	G	C	A	C	G	T	C	A	A	T	A	C	A	A	C	A	A
Da1	G	C	A	A	C	A	A	G	T	C	G	A	T	C	G	G	G	G	G	T	A	T	G	C	G	G	G	T	A	G	G	A	G	C	A	C	G	T	C	A	A	T	A	C	A	A	C	A	A
Da2	G	C	A	A	C	A	A	G	T	C	G	A	T	C	G	G	G	G	G	T	A	T	G	C	G	G	G	T	A	G	G	A	G	C	A	C	G	T	C	A	A	T	A	T	A	A	C	A	A
Da3	G	C	A	G	G	A	G	G	T	C	G	A	T	C	G	G	G	G	G	T	A	T	G	C	G	G	G	T	A	G	G	A	A	C	A	C	G	T	C	A	A	T	A	T	A	A	C	A	A
Da4	G	C	A	G	G	A	G	G	T	C	G	A	T	C	G	G	G	G	G	T	A	T	G	C	G	G	A	T	A	G	G	A	G	C	A	C	G	T	C	A	A	T	A	C	A	A	C	A	A
Ba1(Bw1, Bc1)	G	C	A	A	G	A	A	G	T	C	G	A	T	C	G	G	G	G	A	T	A	T	G	C	G	G	G	T	A	T	G	A	G	C	A	C	G	A	C	A	A	T	A	T	A	A	T	A	A
Bw2	G	C	A	A	G	A	A	G	T	C	G	A	T	C	G	G	G	G	A	T	A	T	G	C	G	G	G	T	A	T	G	A	G	C	A	C	G	A	C	A	A	T	A	C	A	A	C	A	A
Bw3	G	C	A	G	G	A	G	G	T	C	G	A	T	C	G	G	G	G	G	T	A	T	G	C	G	A	G	T	A	T	G	A	G	C	A	C	T	T	C	G	G	T	A	T	A	A	C	A	A
Ba2(Bw4)	G	C	A	G	G	A	G	G	T	C	G	A	T	C	A	G	G	G	G	T	A	T	G	C	G	G	G	T	A	T	G	A	G	C	A	C	G	T	C	A	A	T	A	C	A	A	C	A	A
Bw5	G	T	A	G	G	A	G	G	T	C	G	A	T	C	G	G	G	G	G	T	A	T	G	C	G	G	G	T	A	T	G	A	G	C	A	C	T	T	C	G	G	T	A	T	A	A	C	A	A
Bc2(Bw6)	T	C	A	G	G	A	G	G	C	G	G	A	T	C	G	G	G	G	G	T	A	T	G	C	G	A	G	T	A	T	G	G	G	C	A	G	G	T	T	A	A	T	G	T	A	A	C	A	A
Bc3(Bw7)	T	C	A	G	G	A	G	G	C	G	G	A	T	C	G	G	G	G	G	T	A	T	G	C	G	G	G	T	A	T	G	G	G	C	A	G	G	T	T	A	A	T	G	T	A	A	C	A	A
Bw8	T	C	A	G	G	A	G	G	C	G	G	A	T	C	G	G	G	G	G	T	A	T	G	C	G	G	G	T	G	T	G	G	G	C	A	G	G	T	T	A	A	T	G	T	A	A	C	A	A
Bc4	T	C	A	G	G	A	G	G	C	G	G	A	T	C	G	G	G	G	G	T	A	T	G	C	G	G	G	C	A	T	G	G	G	C	A	G	G	T	T	A	A	T	G	T	A	A	C	A	A
Ta1(Tw1)	G	C	A	G	G	A	G	G	T	C	G	A	T	C	A	G	G	G	G	T	A	T	G	C	G	G	G	T	A	G	G	A	G	C	A	C	G	T	C	A	A	T	A	C	A	A	C	A	A
Tc1	G	C	A	G	G	A	G	A	C	G	G	A	A	T	G	G	G	G	G	T	A	T	G	C	G	G	G	T	A	A	A	G	G	C	A	G	G	T	T	G	G	C	G	T	G	G	C	G	G
Tc2(Tw2)	G	C	A	G	G	T	G	G	T	T	G	A	T	C	G	A	G	G	G	C	A	T	A	C	A	G	G	T	A	G	G	A	G	T	A	C	G	T	C	A	A	T	A	T	A	A	C	A	A
Tc3	G	C	A	G	G	T	G	G	T	T	G	A	T	C	G	A	G	G	G	C	A	T	A	C	A	G	G	T	A	G	G	A	G	T	A	C	G	T	C	A	A	T	A	T	A	A	C	A	A
Ta2	G	C	A	A	G	A	A	G	T	C	G	A	T	C	G	G	G	G	A	T	A	T	G	C	G	G	G	T	A	G	G	A	G	C	A	C	G	A	C	A	A	T	A	T	A	A	T	A	A
Tc4(Tw3)	T	C	A	G	G	A	G	G	C	G	G	A	T	C	G	G	G	G	G	C	A	T	A	C	A	G	G	T	A	G	G	A	G	T	A	C	G	T	C	A	A	T	A	T	A	A	C	A	A
Tc5	T	C	A	G	G	A	G	G	C	G	G	A	T	C	G	G	G	G	G	C	A	T	A	C	A	G	G	T	A	G	G	A	G	T	A	C	G	T	C	A	A	T	A	T	A	A	C	A	A
Tw4	T	C	A	G	G	A	G	G	C	G	G	A	T	C	G	G	G	G	G	T	A	T	G	C	G	G	G	T	A	G	G	G	G	C	A	C	G	T	T	A	A	T	G	T	A	A	C	A	A
Tc6	T	C	A	G	G	A	G	G	C	G	G	A	T	C	G	G	G	G	G	T	A	T	G	C	G	G	G	T	A	G	G	G	G	C	A	G	G	T	T	A	A	T	G	T	A	A	C	A	A
Tc7(Tw5)	T	C	A	G	G	A	G	G	C	G	G	A	T	C	G	G	G	G	G	T	A	T	G	C	G	G	G	T	A	G	G	G	G	C	A	G	G	T	T	A	A	T	G	T	A	A	C	A	A
Tc8(Tw6)	T	C	A	G	G	A	G	G	C	G	G	A	T	C	G	G	G	G	G	T	A	T	G	G	G	G	G	T	A	G	G	G	G	C	A	G	G	T	T	A	A	T	G	T	A	A	C	A	A
Tc9	T	C	A	G	G	A	G	G	C	G	G	A	T	C	G	G	A	G	G	T	A	T	G	C	G	G	G	T	A	G	G	G	G	C	A	G	G	T	T	A	A	T	G	T	A	A	C	A	A
Tw7	T	C	A	G	G	A	G	G	C	G	G	A	T	C	G	A	G	G	G	T	A	T	G	C	G	G	G	T	A	G	G	G	G	C	A	C	G	T	T	A	A	T	G	T	A	A	C	A	A
Tw8	T	C	A	G	G	A	G	G	C	G	G	A	T	C	G	A	G	G	G	T	A	T	G	C	G	G	G	T	A	G	G	G	G	C	A	G	G	T	T	A	A	T	G	T	A	A	C	A	A
Tc10	T	C	A	G	G	A	G	G	C	G	T	A	T	C	G	G	G	G	G	C	A	T	A	C	A	G	G	T	A	G	G	A	G	T	A	C	G	T	C	A	A	T	A	T	A	A	C	A	A
Tw9	T	C	A	G	G	A	G	G	C	G	T	A	T	C	G	G	G	G	G	T	A	T	G	C	G	G	G	T	A	G	G	G	G	C	A	G	G	T	T	A	A	T	G	T	A	A	C	A	A
Tw10	T	C	G	G	G	A	G	G	C	G	G	A	T	C	G	G	G	G	G	T	A	T	G	C	G	G	G	T	A	G	G	G	A	C	G	G	G	T	T	A	A	T	G	T	A	A	C	A	A
Haplotypes in cpDNA	Variation sites in combined cpDNA
	rpl16																		trnD-trnT														trnS-trnfM
	9	51	64	124	197	207	294	379	454	509	516	519	569	582	600	622	683	727	9	63	64	79	169	199	213	265	298	299	326	425	446	689	65	66	83	88	123	137	147	315	530
Ba3(Ta1, Tc1, Tw1)	A	C	T	G	G	T	G	G	G	C	G	T	A	A	T	C	T	A	G	G	C	A	A	C	G	A	A	G	ATGAAT	T	C	T	T	C	C	G	A	AT	T	T	G
Ba1	G	C	G	G	G	G	G	G	G	T	G	T	A	A	T	C	T	A	A	G	C	A	A	C	G	A	A	G	ATGAAT	T	C	T	T	C	G	G	G	AT	T	T	G
Ba2	G	C	G	G	G	G	G	G	G	T	G	T	A	A	T	C	T	A	A	G	C	A	A	C	G	A	A	G	ATGAAT	T	C	T	T	C	G	G	A	AT	T	T	G
Bc1(Bw1)	G	C	G	G	G	T	A	G	G	C	G	T	A	A	T	C	T	A	G	G	C	A	A	C	G	A	A	G	ATGAAT	T	A	T	T	C	C	G	A	AT	T	T	G
Bc2	G	C	G	G	G	G	G	G	G	C	G	T	A	A	T	C	T	A	A	G	C	A	A	C	G	A	A	G	ATGAAT	T	C	T	T	C	G	G	A	AT	T	T	G
Bc3(Bw2)	G	C	T	G	G	T	G	G	G	C	G	T	A	A	T	C	T	A	G	G	C	A	A	C	A	A	A	G	ATGAAT	T	C	T	T	C	G	G	A	AT	T	T	G
Bw3	G	C	G	G	G	T	A	G	G	C	G	T	A	A	T	C	T	C	G	G	C	A	A	C	G	A	A	G	ATGAAT	T	A	T	T	C	C	G	A	AT	T	T	G
Sc1	G	A	T	G	G	T	G	A	G	C	A	G	A	A	T	C	T	A	G	G	C	A	A	C	G	C	A	G	ATGAAT	T	A	T	T	C	C	C	A	AT	T	T	G
Sc2	G	A	T	G	G	T	G	A	G	C	G	G	A	A	T	T	T	A	G	G	C	A	A	C	G	C	A	G	ATGAAT	T	A	T	T	C	C	C	A	AT	T	T	G
Sc3	G	A	T	G	G	T	G	A	G	C	G	G	A	A	T	C	T	A	G	G	C	A	A	C	G	C	A	G	ATGAAT	T	A	T	T	C	C	C	A	AT	T	T	G
Ta2(Ja1)	G	C	G	G	G	T	G	G	G	C	G	T	A	A	T	C	T	A	A	G	C	A	A	C	G	A	A	G	ATGAAT	G	C	T	T	C	G	G	A	AT	T	T	G
Da1	G	A	T	T	C	T	G	G	C	C	G	G	G	G	A	C	C	A	G	T	A	A	A	C	G	A	A	T	------	T	A	T	G	T	C	G	A	--	G	C	A
Kc1	G	A	T	T	G	T	G	G	C	C	G	G	A	G	T	C	T	A	G	G	C	-	C	C	G	A	C	T	------	T	A	G	G	T	C	G	A	--	T	C	G
Kc2	G	A	T	T	G	T	G	G	C	C	G	G	A	G	T	C	T	A	G	G	C	-	C	A	G	A	C	T	------	T	A	G	T	C	C	C	A	AT	T	T	G
Kc3	G	A	T	T	G	T	G	G	C	C	G	G	A	G	T	C	T	A	G	G	C	-	C	A	G	A	C	T	------	T	A	G	G	T	C	G	A	--	T	C	G
[truncated: 22 more columns]
