# Supplementary material for: Natural hybridization between two butterfly bushes in Tibet: dominance of F1 hybrids promotes strong reproductive isolation
Source: BMC Plant Biol. 2021 Mar 10;21:133. doi: 10.1186/s12870-021-02909-7 (PMC7945306; doi:10.1186/s12870-021-02909-7)
Supplement: Supplementary file 4 — Additional file 4: Table S4. 10 morphological trait data for the one-way ANOVA and principal components analyses. [file 12870_2021_2909_MOESM4_ESM.xlsx]

## Sheet: Sheet1
Table S4 10 morphological traits data for the one-way ANOVA and principal components analyses.
Individuals	SL(mm)	TB(mm)	TW(mm)	CLL(mm)	CLW(mm)	AH(mm)	HE(mm)	L(mm)	W(mm)	L/W
B. alternifolia_1	2.49	6.53	0.92	1.15	1.65	4.57	1.17	12.95	2.57	5.04
B. alternifolia_2	3.29	6.74	0.95	1.63	1.44	4.84	0.35	15.64	3.3	4.74
B. alternifolia_3	3.46	8.52	1.19	2.05	1.55	6.19	1.21	21.33	4.38	4.87
B. alternifolia_4	3.3	8.69	1.2	1.68	1.75	6.18	1.54	22.63	4.3	5.26
B. alternifolia_5	2.33	6.87	0.86	1.46	1.8	5.49	2.03	15.89	3.13	5.08
B. alternifolia_6	3.03	6.57	1.03	1.13	1.83	4.86	0.56	13.28	3.42	3.88
B. alternifolia_7	3.04	8.85	0.95	2.33	1.9	5.23	1.21	23.79	3.51	6.78
B. alternifolia_8	4.2	7.2	0.61	1.43	1.01	6.33	0.8	16.24	3.44	4.72
B. alternifolia_9	2.96	8.28	1.07	1.73	1.62	5.76	1.34	19.75	3.8	5.2
B. alternifolia_10	2.95	6.57	1.35	1.36	1.41	5	0.61	13.41	3.41	3.93
B. alternifolia_11	2.55	5.57	1.08	1.45	1.77	3.82	-0.08	11.22	2.51	4.47
B. alternifolia_12	2.74	6.6	0.74	1.33	1.56	3.93	0.16	14.14	3.75	3.77
B. alternifolia_13	3.55	6.84	0.73	1.38	1.72	5.65	1.26	15.78	4.6	3.43
B. alternifolia_14	2.91	6.81	0.87	1.35	1.51	4.54	0.54	15.65	4.18	3.74
B. alternifolia_15	2.87	5.9	1.02	1.59	1.66	4.28	-0.03	11.89	5.01	2.37
B. alternifolia_16	2.94	6.23	0.87	1.27	1.48	4.21	0.09	12.42	2.66	4.67
B. alternifolia_17	1.65	7.44	0.74	1.1	1.27	5.46	2.36	16.58	2.59	6.4
B. alternifolia_18	3.11	7.5	0.68	1.2	1.61	5.57	1.14	17.03	3.56	4.78
B. alternifolia_19	2.49	7.22	0.7	1.46	1.95	5.17	1.59	16.39	4.25	3.86
B. alternifolia_20	2.79	6.44	0.83	1.17	1.34	4.25	0.39	12.44	3.91	3.18
B. alternifolia_21	2.12	6.5	0.94	1.18	1.37	4.83	1.68	12.89	4.12	3.13
B. alternifolia_22	2.78	6.67	1.1	1.37	1.58	4.84	0.84	14.66	2.93	5
B. alternifolia_23	3.03	6.91	1.03	1.17	1.67	5.67	1.52	15.97	4.37	3.65
B. alternifolia_24	2.65	7.33	0.8	1.57	1.81	5.45	1.2	16.41	4.31	3.81
B. alternifolia_25	3.06	7.4	1.01	1.35	1.61	6.7	2.03	16.44	3.5	4.7
B. alternifolia_26	2.68	7.99	0.81	1.32	1.57	6.18	1.87	19.52	3.31	5.9
B. alternifolia_27	3.14	7.7	0.95	1.41	1.58	5.22	1.02	17.59	3.62	4.86
B. alternifolia_28	2.84	6.91	1.05	1.58	1.7	5.99	1.84	16.15	3.01	5.37
B. crispa_1	4.99	12.81	1.09	2.35	2.48	8.26	2.15	122.31	58.53	2.09
B. crispa_2	4.4	8.97	1.1	1.76	2.28	5.82	0.25	42.9	27.74	1.55
B. crispa_3	4.48	10.01	0.97	2.02	2.33	7.17	1.52	58.19	23.09	2.52
B. crispa_4	5.07	10.77	1.34	2.59	2.82	6.05	-0.27	66.22	42.54	1.56
B. crispa_5	4.84	7.83	1.24	2.15	2.5	6.82	0.85	35.25	30.35	1.16
B. crispa_6	2.6	8.15	1.04	2.55	2.84	6.26	2.64	39	28	1.39
B. crispa_7	4.79	8.26	1.02	2.14	2.58	6.38	0.21	39.12	23.57	1.66
B. crispa_8	5.29	10.16	0.82	2.96	2.58	5.69	-0.72	59.08	36.52	1.62
B. crispa_9	6.27	10.76	1.37	1.66	2.02	7.74	0.36	63.99	35.15	1.82
B. crispa_10	5.62	12.9	1.19	2.52	3.44	7.77	0.64	122.48	61.93	1.98
B. crispa_11	5.57	12.67	1.3	2.8	2.98	7.94	0.99	111.46	50.59	2.2
B. crispa_12	5	12.26	1.44	2.15	2.38	7.57	1.36	100.63	54.56	1.84
B. crispa_13	3.49	10.92	1.59	1.73	2.04	7.06	2.23	74.86	44.16	1.7
B. crispa_14	4.27	8.33	1.2	2.03	2.54	5.72	-0.17	40.2	31.44	1.28
B. crispa_15	4.07	9.62	1.37	1.89	2.21	6.17	0.59	42.95	24.89	1.73
B. crispa_16	3.2	7.5	1.17	2.52	2.71	4.93	0.04	32.42	19.13	1.69
B. crispa_17	4.79	11.7	1.13	1.4	1.6	7.35	1.46	85.66	42.43	2.02
B. crispa_18	5.65	10.4	1.21	1.91	2.2	6.97	0.13	60.04	31.81	1.89
B. crispa_19	4.55	10.2	0.87	1.94	2.48	7.3	0.94	59.93	32.78	1.83
B. crispa_20	4.94	10.77	1.3	2.57	2.71	7.5	0.95	71.12	39.55	1.8
B. crispa_21	4.86	9.69	1.04	1.77	1.49	6.6	0.64	46.26	20.59	2.25
B. crispa_22	1.81	8.83	1.23	2.74	3.38	4.12	1.02	42.49	31	1.37
B. crispa_23	3.48	9.93	1.51	2.36	2.09	5.87	1.19	56.81	26.58	2.14
B. crispa_24	2.4	9.89	1.12	1.62	2.16	6.63	2.6	50.93	31.6	1.61
B. crispa_25	3.6	11.27	1.25	2.27	2.12	6.99	2.54	81.21	44.54	1.82
B. crispa_26	3.74	9.97	1.17	1.96	2.07	5.69	0.61	57.9	35.55	1.63
B. crispa_27	5.25	10.43	1.06	2.5	3.03	7.63	0.94	60.13	40.1	1.5
B. crispa_28	4.42	12.19	1.38	2.14	2.64	6.45	0.93	86.63	56.36	1.54
B. × wardii_1	2.5	8.26	0.83	2.02	2.02	4.79	1.38	19.82	8.11	2.44
B. × wardii_2	4.67	10.11	1.33	2.37	2.4	7.53	1.44	23.6	13.31	1.77
B. × wardii_3	2.75	10.46	1.08	2.22	2.32	2.77	-0.96	28.8	16.03	1.8
B. × wardii_4	5.07	10	1	2.21	2.93	6.5	0.63	22.09	11.53	1.92
B. × wardii_5	3.64	9.78	1.08	2.07	2.38	5.48	1.04	21	11.35	1.85
B. × wardii_6	4.31	10.01	1.03	2.13	2.25	6.05	0.67	22.27	14.51	1.53
B. × wardii_7	4.26	9.85	0.98	2.41	2.52	6.04	0.95	21.35	15.54	1.37
B. × wardii_8	5.57	10.81	1.04	2.06	1.87	6.72	0.23	39.48	16.38	2.41
B. × wardii_9	4.25	11.17	1.19	2.76	2.77	6.79	1.5	51.11	22.22	2.3
B. × wardii_10	2.9	7.48	0.84	2.13	2.39	4.69	0.89	18.91	10.81	1.75
B. × wardii_11	4.09	10.46	0.97	2.68	2.49	6.38	1.28	29.99	15.26	1.97
B. × wardii_12	4.14	7.61	1.02	2.25	1.93	5.82	0.5	19.02	10.19	1.87
B. × wardii_13	3.81	9.52	1.121	2.42	2.71	5.58	0.73	20.29	10.96	1.85
B. × wardii_14	3.32	9.18	1	2.7	2.37	5.86	1.43	20.2	13.45	1.5
B. × wardii_15	3.69	9.4	1.19	2.24	1.86	4.81	0.24	20.22	12.06	1.68
B. × wardii_16	4.83	10	1.19	2.34	2.43	6.56	0.54	22.14	14.87	1.49
B. × wardii_17	5.74	9.9	1.05	1.44	2.39	6.63	-0.12	21.91	10.88	2.01
B. × wardii_18	4.21	9.68	0.92	1.68	2.76	6.36	0.73	20.68	11.47	1.8
B. × wardii_19	3.82	10.05	0.99	2.42	2.74	6.02	1.18	23.14	12.11	1.91
B. × wardii_20	4.9	10.51	1.31	2.42	2.57	6.37	0.34	33.84	16.09	2.1
B. × wardii_21	3.49	7.63	0.96	2.39	2.17	5.54	0.34	19.22	12.94	1.49
B. × wardii_22	4.91	10.18	1.35	2.85	2.37	6.29	0.15	24.98	14.21	1.76
B. × wardii_23	5.29	8.55	1.08	1.56	1.94	6.01	-0.78	19.87	14.07	1.41
B. × wardii_24	5.17	10.83	1.09	2.4	3.17	6.83	0.9	42.92	21.14	2.03
B. × wardii_25	3.22	10.86	1.4	2.86	2.54	5.99	1.86	44.81	13.68	3.28
B. × wardii_26	4.65	10.63	1.23	2.86	2.94	7.07	0.96	36.76	19.46	1.89
B. × wardii_27	2.49	10.91	1.19	2.17	1.95	5.76	2.31	49.08	15.29	3.21
B. × wardii_28	3.22	10.86	1.4	2.86	2.54	5.99	1.86	38.28	20.52	1.87
