# Supplementary material for: Natural hybridization between two butterfly bushes in Tibet: dominance of F1 hybrids promotes strong reproductive isolation
Source: BMC Plant Biol. 2021 Mar 10;21:133. doi: 10.1186/s12870-021-02909-7 (PMC7945306; doi:10.1186/s12870-021-02909-7)
Supplement: Supplementary file 6 — Additional file 6: Table S6. Sequences of primers used in this study. [file 12870_2021_2909_MOESM6_ESM.xlsx]

## Sheet: Sheet1
Table S6 Sequences of primers used in this study
Primers	5‘-3’
ETS-B	18S-IGS: GAGACAAGCATATGACTACTGGCAGGATCAACCAG
	ETS-B: ATAGAGCGCGTGAGTGGTG
GapC2	GapC2_F: AAGAGCCGCTTCGTTCAATA
	GapC2_R: GACCTGCGGATTCAACATTT
PPR123	PPR123-550F: CACGGRCTGTTCGACGAAATGCG
	PPR123-1890R: AGACTCAGCATCTGRAAATGAAC
PPR24	PPR24-140F: CACGTACCCKTTTGTKTTTAAGGC
	PPR24-1354R: ACTMAGCAAAGCACCRTAAAGTGG
rpl16	rpl16-F71: GCTATGCTTAGTGTGTGACTCGTTG
	rpl16-R1516: CCCTTCATTCTTCCTCTATGTTG
trnD-trnT	trnDGUCF: ACCAATTGAACTACAATCCC
	trnTGGU: CTACCACTGAGTTAAAAGGG
trnS-trnfM	trnSUGA: GAGAGAGAGGGATTCGAACC
	trnfMCAU: CATAACCTTGAGGTCACGGG
