# Supplementary material for: Natural hybridization between two butterfly bushes in Tibet: dominance of F1 hybrids promotes strong reproductive isolation
Source: BMC Plant Biol. 2021 Mar 10;21:133. doi: 10.1186/s12870-021-02909-7 (PMC7945306; doi:10.1186/s12870-021-02909-7)
Supplement: Supplementary file 7 — Additional file 7: Table S7. Haplotypes and genotypes of B. alternifolia and B. crispa at four nuclear genes and the combined chloroplast regions (cpDNA). [file 12870_2021_2909_MOESM7_ESM.xlsx]

## Sheet: Sheet1
Table S7 Haplotypes and genotypes of B. alternifolia and B. crispa at four nuclear genes and the combined chloroplast regions (cpDNA).
Individuals	ETS-B	GapC2	PPR24	PPR123	cpDNA
BHAL1	Ba1(Bw1)	Ba1(Bw1)	Ba3	Ba1(Bw1, Bc1)	Ba1
	Ba1(Bw1)	Ba1(Bw1)	Ba4(Bw7)	Ba1(Bw1, Bc1)
BHAL2	Ba1(Bw1)	Ba1(Bw1)	Ta1(Tw2, Ba1, Bw2,Ja1)	Ba1(Bw1, Bc1)	Ba1
	Ba3(Bw3)	Ba1(Bw1)	Ba3	Ba1(Bw1, Bc1)
BHAL3	Ba1(Bw1)	Ba1(Bw1)	Ba2(Bw4)	Ba1(Bw1, Bc1)	Ba1
	Ba2	Ba1(Bw1)	Ba3	Ba1(Bw1, Bc1)
BHAL4	Ba1(Bw1)	Ba1(Bw1)	Ba3	Ba2(Bw4)	Ba1
	Ba2	Ba1(Bw1)	Ba3	Ba2(Bw4)
BHAL5	Ba1(Bw1)	Ba1(Bw1)	Ta1(Tw2, Ba1, Bw2,Ja1)	Ba1(Bw1, Bc1)	Ba1
	Ba1(Bw1)	Ba1(Bw1)	Ta1(Tw2, Ba1, Bw2,Ja1)	Ba1(Bw1, Bc1)
BHAL6	Ba1(Bw1)	Ba1(Bw1)	Ba2(Bw4)	Ba1(Bw1, Bc1)	Ba1
	Ba1(Bw1)	Ba1(Bw1)	Ba3	Ba1(Bw1, Bc1)
BHAL7	Ba1(Bw1)	Ba1(Bw1)	Ba2(Bw4)	Ba1(Bw1, Bc1)	Ba1
	Ba4	Ba1(Bw1)	Ba4(Bw7)	Ba1(Bw1, Bc1)
BHAL8	Ba1(Bw1)	Ba1(Bw1)	Ba3	Ba1(Bw1, Bc1)	Ba2
	Ba4	Ba1(Bw1)	Ba4(Bw7)	Ba1(Bw1, Bc1)
BHAL9	Ba1(Bw1)	Ba1(Bw1)	Ba2(Bw4)	Ba1(Bw1, Bc1)	Ba1
	Ba3(Bw3)	Ba1(Bw1)	Ba4(Bw7)	Ba1(Bw1, Bc1)
BHAL10	Ba1(Bw1)	Ba1(Bw1)	Ta1(Tw2, Ba1, Bw2,Ja1)	Ba1(Bw1, Bc1)	Ba1
	Ba4	Ba1(Bw1)	Ba2(Bw4)	Ba1(Bw1, Bc1)
BHAL11	Ba1(Bw1)	Ba1(Bw1)	Ba4(Bw7)	Ba1(Bw1, Bc1)	Ba1
	Ba4	Ba1(Bw1)	Ba4(Bw7)	Ba1(Bw1, Bc1)
BHAL12	Ba1(Bw1)	Ba1(Bw1)	Ba4(Bw7)	Ba1(Bw1, Bc1)	Ba1
	Ba1(Bw1)	Ba1(Bw1)	Ba4(Bw7)	Ba1(Bw1, Bc1)
BHAL13	Ta2(Tw1, Tc1, Ba5, Bw7)	Ba1(Bw1)	Ta1(Tw2, Ba1, Bw2,Ja1)	Ba2(Bw4)	Ba3(Ta1, Tc1, Tw1)
	Ta2(Tw1, Tc1, Ba5, Bw7)	Ba1(Bw1)	Ta1(Tw2, Ba1, Bw2,Ja1)	Ba2(Bw4)
BHAL14	Ba1(Bw1)	Ba1(Bw1)	Ba3	Ba1(Bw1, Bc1)	Ba1
	Ba3(Bw3)	Ba1(Bw1)	Ba4(Bw7)	Ba1(Bw1, Bc1)
BHAL15	Ba1(Bw1)	Ba1(Bw1)	Ba3	Ba1(Bw1, Bc1)	Ba1
	Ba3(Bw3)	Ba1(Bw1)	Ba4(Bw7)	Ba1(Bw1, Bc1)
BHAL16	Ba1(Bw1)	Ba1(Bw1)	Ba4(Bw7)	Ba1(Bw1, Bc1)	Ba1
	Ba3(Bw3)	Ba1(Bw1)	Ba4(Bw7)	Ba1(Bw1, Bc1)
BHAL17	Ba1(Bw1)	Ba1(Bw1)	Ba3	Ba1(Bw1, Bc1)	Ba1
	Ba3(Bw3)	Ba1(Bw1)	Ba4(Bw7)	Ba1(Bw1, Bc1)
BHCR1	Bc3(Bw8)	Bc8	Bc8	Bc3(Bw7)	Bc1(Bw1)
	Tc2(Tw2, Bc4)	Bc9(Bw8)	Bc9(Bw14)	Bc3(Bw7)
BHCR2	Bc2	Bc9(Bw8)	Bc8	Bc3(Bw7)	Bc2
	Bc1	Ta1(Tw1, Bw2, Bc1,Ja1)	Bc9(Bw14)	Bc3(Bw7)
BHCR3	Bc3(Bw8)	Bc8	Bc4	Bc3(Bw7)	Bc1(Bw1)
	Bc3(Bw8)	Bc2	Bc8	Bc3(Bw7)
BHCR4	Bc3(Bw8)	Bc5	Bc5(Bw10)	Bc3(Bw7)	Bc1(Bw1)
	Bc5(Bw10)	Bc6(Bw6, Tw2, Tc1,Kc4)	Bc5(Bw10)	Bc3(Bw7)
BHCR5	Bc3(Bw8)	Bc6(Bw6, Tw2, Tc1,Kc4)	Bc5(Bw10)	Bc3(Bw7)	Bc1(Bw1)
	Bc6	Bc9(Bw8)	Bc3	Bc3(Bw7)
BHCR6	Bc3(Bw8)	Bc3(Bw3)	Bc2(Bw9)	Bc3(Bw7)	Bc3(Bw2)
	Bc3(Bw8)	Bc4(Bw5)	Bc6(Bw11)	Bc3(Bw7)
BHCR7	Bc3(Bw8)	Bc6(Bw6, Tw2, Tc1,Kc4)	Bc5(Bw10)	Bc3(Bw7)	Bc1(Bw1)
	Bc1	Ta1(Tw1, Bw2, Bc1,Ja1)	Bc1(Tw1)	Ba1(Bw1, Bc1)
BHCR8	Bc3(Bw8)	Bc5	Bc5(Bw10)	Bc2(Bw6)	Bc1(Bw1)
	Bc5(Bw10)	Bc6(Bw6, Tw2, Tc1,Kc4)	Bc5(Bw10)	Bc3(Bw7)
BHCR9	Bc3(Bw8)	Bc6(Bw6, Tw2, Tc1,Kc4)	Bc5(Bw10)	Bc3(Bw7)	Bc1(Bw1)
	Bc3(Bw8)	Bc9(Bw8)	Bc2(Bw9)	Bc4
BHCR10	Bc3(Bw8)	Bc5	Bc5(Bw10)	Bc3(Bw7)	Bc1(Bw1)
	Bc5(Bw10)	Bc6(Bw6, Tw2, Tc1,Kc4)	Bc5(Bw10)	Bc4
BHCR11	Bc3(Bw8)	Tc2(Bc7)	Bc5(Bw10)	Bc2(Bw6)	Bc1(Bw1)
	Tc2(Tw2, Bc4)	Bc9(Bw8)	Bc5(Bw10)	Bc2(Bw6)
BHCR12	Bc3(Bw8)	Bc6(Bw6, Tw2, Tc1,Kc4)	Bc5(Bw10)	Bc3(Bw7)	Bc1(Bw1)
	Bc3(Bw8)	Bc6(Bw6, Tw2, Tc1,Kc4)	Bc2(Bw9)	Bc3(Bw7)
BHCR13	Bc5(Bw10)	Tc2(Bc7)	Bc7(Bw12)	Bc2(Bw6)	Bc1(Bw1)
	Bc6	Bc9(Bw8)	Bc10	Bc3(Bw7)
BHCR14	Bc3(Bw8)	Bc6(Bw6, Tw2, Tc1,Kc4)	Bc5(Bw10)	Bc2(Bw6)	Bc1(Bw1)
	Bc3(Bw8)	Bc6(Bw6, Tw2, Tc1,Kc4)	Bc2(Bw9)	Bc3(Bw7)
BHCR15	Bc3(Bw8)	Bc2	Bc7(Bw12)	Bc3(Bw7)	Bc1(Bw1)
	Bc3(Bw8)	Bc2	Bc7(Bw12)	Bc3(Bw7)
TJAL1	Ta2(Tw1, Tc1, Ba5, Bw7)	Ta1(Tw1, Bw2, Bc1,Ja1)	Ta1(Tw2, Ba1, Bw2,Ja1)	Ta1(Tw1)	Ba3(Ta1, Tc1, Tw1)
	Ta2(Tw1, Tc1, Ba5, Bw7)	Ta1(Tw1, Bw2, Bc1,Ja1)	Ta1(Tw2, Ba1, Bw2,Ja1)	Ta1(Tw1)
TJAL2	Ta2(Tw1, Tc1, Ba5, Bw7)	Ta1(Tw1, Bw2, Bc1,Ja1)	Ta1(Tw2, Ba1, Bw2,Ja1)	Ta1(Tw1)	Ta2(Ja1)
	Ta2(Tw1, Tc1, Ba5, Bw7)	Ta1(Tw1, Bw2, Bc1,Ja1)	Ta1(Tw2, Ba1, Bw2,Ja1)	Ta1(Tw1)
TJAL3	Ta6(Tw7)	Ta1(Tw1, Bw2, Bc1,Ja1)	Ta1(Tw2, Ba1, Bw2,Ja1)	Ta1(Tw1)	Ta2(Ja1)
	Ta5	Ta1(Tw1, Bw2, Bc1,Ja1)	Ta1(Tw2, Ba1, Bw2,Ja1)	Ta1(Tw1)
TJAL4	Ta2(Tw1, Tc1, Ba5, Bw7)	Ta1(Tw1, Bw2, Bc1,Ja1)	Ta1(Tw2, Ba1, Bw2,Ja1)	Ta1(Tw1)	Ta2(Ja1)
	Ta6(Tw7)	Ta1(Tw1, Bw2, Bc1,Ja1)	Ta1(Tw2, Ba1, Bw2,Ja1)	Ta1(Tw1)
TJAL5	Ta2(Tw1, Tc1, Ba5, Bw7)	Ta1(Tw1, Bw2, Bc1,Ja1)	Ta1(Tw2, Ba1, Bw2,Ja1)	Ta2	Ta2(Ja1)
	Ta6(Tw7)	Ta1(Tw1, Bw2, Bc1,Ja1)	Ta1(Tw2, Ba1, Bw2,Ja1)	Ta1(Tw1)
TJAL6	Ta2(Tw1, Tc1, Ba5, Bw7)	Ta1(Tw1, Bw2, Bc1,Ja1)	Ta1(Tw2, Ba1, Bw2,Ja1)	Ta1(Tw1)	Ba3(Ta1, Tc1, Tw1)
	Ta6(Tw7)	Tc4(Tw8, Ta3)	Ta1(Tw2, Ba1, Bw2,Ja1)	Ta1(Tw1)
TJAL7	Ta2(Tw1, Tc1, Ba5, Bw7)	Ta1(Tw1, Bw2, Bc1,Ja1)	Ta1(Tw2, Ba1, Bw2,Ja1)	Ta2	Ba3(Ta1, Tc1, Tw1)
	Ta2(Tw1, Tc1, Ba5, Bw7)	Ta1(Tw1, Bw2, Bc1,Ja1)	Ta1(Tw2, Ba1, Bw2,Ja1)	Ta1(Tw1)
TJAL8	Ta2(Tw1, Tc1, Ba5, Bw7)	Ta1(Tw1, Bw2, Bc1,Ja1)	Ta1(Tw2, Ba1, Bw2,Ja1)	Ta1(Tw1)	Ta2(Ja1)
	Ta2(Tw1, Tc1, Ba5, Bw7)	Ta2(Tw3)	Ta1(Tw2, Ba1, Bw2,Ja1)	Ta1(Tw1)
TJAL9	Ta2(Tw1, Tc1, Ba5, Bw7)	Ta1(Tw1, Bw2, Bc1,Ja1)	Ta1(Tw2, Ba1, Bw2,Ja1)	Ta2	Ba3(Ta1, Tc1, Tw1)
	Ta5	Ta1(Tw1, Bw2, Bc1,Ja1)	Ta1(Tw2, Ba1, Bw2,Ja1)	Ta1(Tw1)
TJAL10	Ta2(Tw1, Tc1, Ba5, Bw7)	Ta1(Tw1, Bw2, Bc1,Ja1)	Ta1(Tw2, Ba1, Bw2,Ja1)	Ta2	Ba3(Ta1, Tc1, Tw1)
	Ta4	Ta1(Tw1, Bw2, Bc1,Ja1)	Ta1(Tw2, Ba1, Bw2,Ja1)	Ta1(Tw1)
TJAL11	Ta2(Tw1, Tc1, Ba5, Bw7)	Ta1(Tw1, Bw2, Bc1,Ja1)	Ta1(Tw2, Ba1, Bw2,Ja1)	Ta1(Tw1)	Ta2(Ja1)
	Ta2(Tw1, Tc1, Ba5, Bw7)	Ta1(Tw1, Bw2, Bc1,Ja1)	Ta1(Tw2, Ba1, Bw2,Ja1)	Ta1(Tw1)
TJAL12	Ta2(Tw1, Tc1, Ba5, Bw7)	Ta1(Tw1, Bw2, Bc1,Ja1)	Ta1(Tw2, Ba1, Bw2,Ja1)	Ta2	Ba3(Ta1, Tc1, Tw1)
	Ta3	Tc4(Tw8, Ta3)	Ta1(Tw2, Ba1, Bw2,Ja1)	Ta1(Tw1)
TJAL13	Ta2(Tw1, Tc1, Ba5, Bw7)	Ta1(Tw1, Bw2, Bc1,Ja1)	Ta1(Tw2, Ba1, Bw2,Ja1)	Ta1(Tw1)	Ba3(Ta1, Tc1, Tw1)
	Ta2(Tw1, Tc1, Ba5, Bw7)	Ta1(Tw1, Bw2, Bc1,Ja1)	Ta1(Tw2, Ba1, Bw2,Ja1)	Ta1(Tw1)
TJAL14	Ta2(Tw1, Tc1, Ba5, Bw7)	Ta1(Tw1, Bw2, Bc1,Ja1)	Ta1(Tw2, Ba1, Bw2,Ja1)	Ta2	Ba3(Ta1, Tc1, Tw1)
	Ta2(Tw1, Tc1, Ba5, Bw7)	Ta1(Tw1, Bw2, Bc1,Ja1)	Ta1(Tw2, Ba1, Bw2,Ja1)	Ta1(Tw1)
TJAL15	Ta2(Tw1, Tc1, Ba5, Bw7)	Ta1(Tw1, Bw2, Bc1,Ja1)	Ta1(Tw2, Ba1, Bw2,Ja1)	Ta1(Tw1)	Ba3(Ta1, Tc1, Tw1)
	Ta2(Tw1, Tc1, Ba5, Bw7)	Ta1(Tw1, Bw2, Bc1,Ja1)	Ta1(Tw2, Ba1, Bw2,Ja1)	Ta1(Tw1)
TJCR1	Tc2(Tw2, Bc4)	Tc4(Tw8, Ta3)	Tc8(Tw15)	Tc7(Tw5)	Ba3(Ta1, Tc1, Tw1)
	Tc2(Tw2, Bc4)	Tc6(Tw10)	Tc11	Tc8(Tw6)
TJCR2	Tc2(Tw2, Bc4)	Tc3(Tw5)	Tc1(Tw9)	Tc4(Tw3)	Ba3(Ta1, Tc1, Tw1)
	Tc2(Tw2, Bc4)	Tc4(Tw8, Ta3)	Tc4	Tc2(Tw2)
TJCR3	Tc2(Tw2, Bc4)	Tc2(Bc7)	Tc2(Tw11)	Tc7(Tw5)	Ba3(Ta1, Tc1, Tw1)
	Tc2(Tw2, Bc4)	Tc5(Tw9)	Tc11	Tc2(Tw2)
TJCR4	Tc2(Tw2, Bc4)	Tc2(Bc7)	Tc5(Tw14)	Tc9	Ba3(Ta1, Tc1, Tw1)
	Tc2(Tw2, Bc4)	Tc2(Bc7)	Tc6	Tc1
TJCR5	Tc2(Tw2, Bc4)	Bc6(Bw6, Tw2, Tc1,Kc4)	Tc2(Tw11)	Tc4(Tw3)	Ba3(Ta1, Tc1, Tw1)
	Tc2(Tw2, Bc4)	Tc6(Tw10)	Tc2(Tw11)	Tc7(Tw5)
TJCR6	Tc2(Tw2, Bc4)	Tc3(Tw5)	Tc8(Tw15)	Tc10	Ba3(Ta1, Tc1, Tw1)
	Tc2(Tw2, Bc4)	Tc5(Tw9)	Tc8(Tw15)	Tc7(Tw5)
TJCR7	Tc2(Tw2, Bc4)	Tc4(Tw8, Ta3)	Tc1(Tw9)	Tc4(Tw3)	Ba3(Ta1, Tc1, Tw1)
	Tc2(Tw2, Bc4)	Tc4(Tw8, Ta3)	Tc4	Tc7(Tw5)
TJCR8	Tc2(Tw2, Bc4)	Tc3(Tw5)	Tc1(Tw9)	Tc7(Tw5)	Ba3(Ta1, Tc1, Tw1)
	Tc2(Tw2, Bc4)	Tc2(Bc7)	Tc1(Tw9)	Tc7(Tw5)
TJCR9	Tc2(Tw2, Bc4)	Tc4(Tw8, Ta3)	Tc2(Tw11)	Tc5	Ba3(Ta1, Tc1, Tw1)
	Tc2(Tw2, Bc4)	Tc2(Bc7)	Tc4	Tc6
TJCR10	Tc2(Tw2, Bc4)	Tc3(Tw5)	Tc8(Tw15)	Tc5	Ba3(Ta1, Tc1, Tw1)
	Tc2(Tw2, Bc4)	Tc4(Tw8, Ta3)	Tc10	Tc7(Tw5)
TJCR11	Tc2(Tw2, Bc4)	Tc4(Tw8, Ta3)	Tc9	Tc7(Tw5)	Ba3(Ta1, Tc1, Tw1)
	Tc2(Tw2, Bc4)	Tc6(Tw10)	Tc3	Tc3
TJCR12	Tc2(Tw2, Bc4)	Tc6(Tw10)	Tc7	Tc4(Tw3)	Ba3(Ta1, Tc1, Tw1)
	Tc2(Tw2, Bc4)	Tc6(Tw10)	Tc1(Tw9)	Tc7(Tw5)
TJCR13	Tc3	Tc4(Tw8, Ta3)	Tc1(Tw9)	Tc7(Tw5)	Ba3(Ta1, Tc1, Tw1)
	Ta2(Tw1, Tc1, Ba5, Bw7)	Tc5(Tw9)	Tc4	Tc3
TJCR14	Tc2(Tw2, Bc4)	Tc2(Bc7)	Tc8(Tw15)	Tc4(Tw3)	Ba3(Ta1, Tc1, Tw1)
	Tc2(Tw2, Bc4)	Bc6(Bw6, Tw2, Tc1,Kc4)	Tc1(Tw9)	Tc4(Tw3)
TJCR15	Tc2(Tw2, Bc4)	Tc4(Tw8, Ta3)	Tc1(Tw9)	Tc4(Tw3)	Ba3(Ta1, Tc1, Tw1)
	Tc2(Tw2, Bc4)	Tc2(Bc7)	Tc5(Tw14)	Tc1
TJCR16	Tc2(Tw2, Bc4)	Tc4(Tw8, Ta3)	Tc8(Tw15)	Tc7(Tw5)	Ba3(Ta1, Tc1, Tw1)
	Tc2(Tw2, Bc4)	Tc5(Tw9)	Tc8(Tw15)	Tc7(Tw5)
BSCR1	Sc2	Sc9(Kc6)	Sc2(Kc1)	Sc3	Sc3
	Sc3	Sc11	Sc2(Kc1)	Sc10
BSCR2	Sc1	Sc1	Sc2(Kc1)	Sc2	Sc2
	Sc2	Sc1	Sc2(Kc1)	Sc7
BSCR3	Sc1	Sc7	Sc2(Kc1)	Sc10	Sc2
	Sc2	Sc11	Sc2(Kc1)	Sc10
BSCR4	Sc1	Sc1	Sc7	Sc3	Sc3
	Sc2	Sc1	Sc7	Sc5
BSCR5	Sc1	Sc2	Sc5(Tc7)	Sc5	Sc1
	Sc2	Sc7	Sc5(Tc7)	Sc10
BSCR6	Sc1	Sc5	Sc7	Sc4	Sc2
	Sc2	Sc8	Sc7	Sc11
BSCR7	Sc1	Sc1	Sc6	Sc3	Sc1
	Sc2	Sc9(Kc6)	Sc7	Sc10
BSCR8	Sc1	Sc9(Kc6)	Sc7	Sc1	Sc3
	Sc2	Sc11	Sc7	Sc5
BSCR9	Sc1	Sc10	Sc3	Sc8	Sc2
	Sc2	Sc6	Sc7	Sc9
BSCR10	Sc2	Sc1	Sc5(Tc7)	Sc1	Sc1
	Sc3	Sc4	Sc7	Sc3
BSCR11	Sc1	Sc1	Sc2(Kc1)	Sc9	Sc1
	Sc2	Sc2	Sc2(Kc1)	Sc10
BSCR12	Sc1	Sc9(Kc6)	Sc2(Kc1)	Sc3	Sc2
	Sc2	Sc9(Kc6)	Sc2(Kc1)	Sc6
BSCR13	Sc1	Sc1	Sc6	Sc5	Sc3
	Sc2	Sc1	Sc7	Sc8
BSCR14	Sc1	Sc1	Sc1	Sc3	Sc1
	Sc2	Sc11	Sc2(Kc1)	Sc5
BSCR15	Sc1	Sc3	Sc2(Kc1)	Sc10	Sc2
	Sc2	Sc9(Kc6)	Sc4	Sc10
KMCR1	Kc1	Kc1	Sc2(Kc1)	Kc1	Kc2
	Kc4	Kc3	Kc2	Kc1
KMCR2	Kc1	Kc1	Sc2(Kc1)	Kc1	Kc1
	Kc4	Kc5	Kc5	Kc1
KMCR3	Kc1	Kc1	Sc2(Kc1)	Kc1	Kc1
	Kc4	Kc5	Kc7	Kc1
KMCR4	Kc2	Kc1	Sc2(Kc1)	Kc1	Kc1
	Kc4	Kc5	Kc6	Kc2
KMCR5	Kc1	Kc1	Sc2(Kc1)	Kc1	Kc1
	Kc4	Kc5	Kc6	Kc1
KMCR6	Kc1	Kc1	Sc2(Kc1)	Kc1	Kc3
	Kc4	Kc3	Kc3	Kc1
KMCR7	Kc3	Kc1	Kc3	Kc1	Kc1
	Kc4	Kc3	Kc3	Kc2
KMCR8	Kc3	Kc1	Sc2(Kc1)	Kc1	Kc3
	Kc4	Kc1	Kc3	Kc1
KMCR9	Kc2	Kc5	Kc4	Kc1	Kc3
	Kc4	Sc9(Kc6)	Kc6	Kc1
KMCR10	Kc2	Bc6(Bw6, Tw2, Tc1,Kc4)	Kc3	Kc1	Kc1
	Kc3	Kc5	Kc3	Kc1
KMCR11	Kc2	Kc1	Kc7	Kc1	Kc1
	Kc4	Kc1	Kc7	Kc1
KMCR12	Kc2	Kc2	Kc3	Kc1	Kc1
	Kc4	Kc5	Kc6	Kc1
JZAL1	Ja1	Ta1(Tw1, Bw2, Bc1, Ja1)	Ta1(Tw2, Ba1, Bw2,Ja1)	Ja2	Ta2(Ja1)
	Ja1	Ta1(Tw1, Bw2, Bc1, Ja1)	Ta1(Tw2, Ba1, Bw2,Ja1)	Ja2
JZAL2	Ja1	Ta1(Tw1, Bw2, Bc1, Ja1)	Ta1(Tw2, Ba1, Bw2,Ja1)	Ja1	Ta2(Ja1)
	Ja1	Ta1(Tw1, Bw2, Bc1, Ja1)	Ta1(Tw2, Ba1, Bw2,Ja1)	Ja2
JZAL3	Ja1	Ta1(Tw1, Bw2, Bc1, Ja1)	Ta1(Tw2, Ba1, Bw2,Ja1)	Ja1	Ta2(Ja1)
	Ja1	Ta1(Tw1, Bw2, Bc1, Ja1)	Ta1(Tw2, Ba1, Bw2,Ja1)	Ja2
JZAL4	Ja1	Ta1(Tw1, Bw2, Bc1, Ja1)	Ta1(Tw2, Ba1, Bw2,Ja1)	Ja1	Ta2(Ja1)
	Ja1	Ta1(Tw1, Bw2, Bc1, Ja1)	Ta1(Tw2, Ba1, Bw2,Ja1)	Ja2
JZAL5	Ja1	Ta1(Tw1, Bw2, Bc1, Ja1)	Ta1(Tw2, Ba1, Bw2,Ja1)	Ja1	Ta2(Ja1)
	Ja1	Ta1(Tw1, Bw2, Bc1, Ja1)	Ta1(Tw2, Ba1, Bw2,Ja1)	Ja2
JZAL6	Ja1	Ta1(Tw1, Bw2, Bc1, Ja1)	Ta1(Tw2, Ba1, Bw2,Ja1)	Ja1	Ta2(Ja1)
	Ja1	Ta1(Tw1, Bw2, Bc1, Ja1)	Ta1(Tw2, Ba1, Bw2,Ja1)	Ja2
JZAL7	Ja1	Ta1(Tw1, Bw2, Bc1, Ja1)	Ta1(Tw2, Ba1, Bw2,Ja1)	Ja1	Ta2(Ja1)
	Ja1	Ta1(Tw1, Bw2, Bc1, Ja1)	Ta1(Tw2, Ba1, Bw2,Ja1)	Ja2
JZAL8	Ja1	Ta1(Tw1, Bw2, Bc1, Ja1)	Ta1(Tw2, Ba1, Bw2,Ja1)	Ja1	Ta2(Ja1)
	Ja1	Ta1(Tw1, Bw2, Bc1, Ja1)	Ta1(Tw2, Ba1, Bw2,Ja1)	Ja2
JZAL9	Ja1	Ta1(Tw1, Bw2, Bc1, Ja1)	Ta1(Tw2, Ba1, Bw2,Ja1)	Ja1	Ta2(Ja1)
	Ja1	Ta1(Tw1, Bw2, Bc1, Ja1)	Ta1(Tw2, Ba1, Bw2,Ja1)	Ja2
JZAL10	Ja1	Ta1(Tw1, Bw2, Bc1, Ja1)	Ta1(Tw2, Ba1, Bw2,Ja1)	Ja1	Ta2(Ja1)
	Ja1	Ta1(Tw1, Bw2, Bc1, Ja1)	Ta1(Tw2, Ba1, Bw2,Ja1)	Ja2
JZAL11	Ja1	Ta1(Tw1, Bw2, Bc1, Ja1)	Ta1(Tw2, Ba1, Bw2,Ja1)	Ja2	Ta2(Ja1)
	Ja1	Ta1(Tw1, Bw2, Bc1, Ja1)	Ta1(Tw2, Ba1, Bw2,Ja1)	Ja2
JZAL12	Ja1	Ta1(Tw1, Bw2, Bc1, Ja1)	Ta1(Tw2, Ba1, Bw2,Ja1)	Ja2	Ta2(Ja1)
	Ja2	Ta1(Tw1, Bw2, Bc1, Ja1)	Ta1(Tw2, Ba1, Bw2,Ja1)	Ja2
JZAL13	Ja1	Ta1(Tw1, Bw2, Bc1, Ja1)	Ta1(Tw2, Ba1, Bw2,Ja1)	Ja2	Ta2(Ja1)
	Ja2	Ta1(Tw1, Bw2, Bc1, Ja1)	Ta1(Tw2, Ba1, Bw2,Ja1)	Ja2
JZAL14	Ja1	Ta1(Tw1, Bw2, Bc1, Ja1)	Ta1(Tw2, Ba1, Bw2,Ja1)	Ja2	Ta2(Ja1)
	Ja1	Ta1(Tw1, Bw2, Bc1, Ja1)	Ta1(Tw2, Ba1, Bw2,Ja1)	Ja2
JZAL15	Ja1	Ta1(Tw1, Bw2, Bc1, Ja1)	Ta1(Tw2, Ba1, Bw2,Ja1)	Ja2	Ta2(Ja1)
	Ja1	Ta1(Tw1, Bw2, Bc1, Ja1)	Ta1(Tw2, Ba1, Bw2,Ja1)	Ja2
KDAL1	Da1	Da1	Da1	Da1	Da1
	Da1	Da1	Da1	Da3
KDAL2	Da1	Da1	Da1	Da3	Da1
	Da2	Da3	Da1	Da3
KDAL3	Da1	Da1	Da1	Da3	Da1
	Da3	Da3	Da1	Da3
KDAL4	Da1	Da1	Da1	Da3	Da1
	Da3	Da3	Da1	Da3
KDAL5	Da1	Da1	Da1	Da1	Da1
	Da2	Da4	Da1	Da3
KDAL6	Da1	Da1	Da1	Da3	Da1
	Da2	Da3	Da1	Da3
KDAL7	Da1	Da1	Da1	Da1	Da1
	Da2	Da1	Da1	Da2
KDAL8	Da1	Da1	Da1	Da1	Da1
	Da2	Da3	Da1	Da1
KDAL9	Da1	Da1	Da1	Da1	Da1
	Da3	Da3	Da1	Da4
KDAL10	Da1	Da1	Da1	Da1	Da1
	Da2	Da1	Da1	Da1
KDAL12	Da1	Da1	Da1	Da1	Da1
	Da2	Da1	Da1	Da3
KDAL13	Da1	Da3	Da1	Da1	Da1
	Da3	Da3	Da1	Da3
KDAL14	Da1	Da1	Da1	Da1	Da1
	Da2	Da1	Da1	Da1
KDAL15	Da1	Da2	Da1	Da1	Da1
	Da1	Da5	Da1	Da1
Note: Pink represents the B. alternifolia group, Green represents the B. crispa group. For the label of each accession were the same as Figure 4. Haplotypes from each taxon are denoted using the first letter of its population and species name (the same as Figure 3.）

## Sheet: 草稿
	ETS		PPR123		PPR24		GAPC2
	Ba1(Bw1)		Ba1(Bw1, Bc1)		Ba3		Ba1(Bw1)
BH-AL-1	Ba1(Bw1)		Ba1(Bw1, Bc1)		Ba4(Bw7)		Ba1(Bw1)
	Ba1(Bw1)		Ba1(Bw1, Bc1)		Ta1(Tw2, Ba1, Bw2,Ja1)		Ba1(Bw1)
BH-AL-2	Ba3(Bw3)		Ba1(Bw1, Bc1)		Ba3		Ba1(Bw1)
	Ba1(Bw1)		Ba1(Bw1, Bc1)		Ba2(Bw4)		Ba1(Bw1)
BH-AL-3	Ba2		Ba1(Bw1, Bc1)		Ba3		Ba1(Bw1)
	Ba1(Bw1)		Ba2(Bw4)		Ba3		Ba1(Bw1)
BH-AL-4	Ba2		Ba2(Bw4)		Ba3		Ba1(Bw1)
	Ba1(Bw1)		Ba1(Bw1, Bc1)		Ta1(Tw2, Ba1, Bw2,Ja1)		Ba1(Bw1)
BH-AL-5	Ba1(Bw1)		Ba1(Bw1, Bc1)		Ta1(Tw2, Ba1, Bw2,Ja1)		Ba1(Bw1)
	Ba1(Bw1)		Ba1(Bw1, Bc1)		Ba2(Bw4)		Ba1(Bw1)
BH-AL-6	Ba1(Bw1)		Ba1(Bw1, Bc1)		Ba3		Ba1(Bw1)
	Ba1(Bw1)		Ba1(Bw1, Bc1)		Ba2(Bw4)		Ba1(Bw1)
BH-AL-7	Ba4		Ba1(Bw1, Bc1)		Ba4(Bw7)		Ba1(Bw1)
	Ba1(Bw1)		Ba1(Bw1, Bc1)		Ba3		Ba1(Bw1)
BH-AL-8	Ba4		Ba1(Bw1, Bc1)		Ba4(Bw7)		Ba1(Bw1)
	Ba1(Bw1)		Ba1(Bw1, Bc1)		Ba2(Bw4)		Ba1(Bw1)
BH-AL-9	Ba3(Bw3)		Ba1(Bw1, Bc1)		Ba4(Bw7)		Ba1(Bw1)
	Ba1(Bw1)		Ba1(Bw1, Bc1)		Ta1(Tw2, Ba1, Bw2,Ja1)		Ba1(Bw1)
BH-AL-10	Ba4		Ba1(Bw1, Bc1)		Ba2(Bw4)		Ba1(Bw1)
	Ba1(Bw1)		Ba1(Bw1, Bc1)		Ba4(Bw7)		Ba1(Bw1)
BH-AL-11	Ba4		Ba1(Bw1, Bc1)		Ba4(Bw7)		Ba1(Bw1)
	Ba1(Bw1)		Ba1(Bw1, Bc1)		Ba4(Bw7)		Ba1(Bw1)
BH-AL-12	Ba1(Bw1)		Ba1(Bw1, Bc1)		Ba4(Bw7)		Ba1(Bw1)
	Ta2(Tw1, Tc1, Ba5, Bw7)		Ba2(Bw4)		Ta1(Tw2, Ba1, Bw2,Ja1)		Ba1(Bw1)
BH-AL-13	Ta2(Tw1, Tc1, Ba5, Bw7)		Ba2(Bw4)		Ta1(Tw2, Ba1, Bw2,Ja1)		Ba1(Bw1)
	Ba1(Bw1)		Ba1(Bw1, Bc1)		Ba3		Ba1(Bw1)
BH-AL-14	Ba3(Bw3)		Ba1(Bw1, Bc1)		Ba4(Bw7)		Ba1(Bw1)
	Ba1(Bw1)		Ba1(Bw1, Bc1)		Ba3		Ba1(Bw1)
BH-AL-15	Ba3(Bw3)		Ba1(Bw1, Bc1)		Ba4(Bw7)		Ba1(Bw1)
	Ba1(Bw1)		Ba1(Bw1, Bc1)		Ba4(Bw7)		Ba1(Bw1)
BH-AL-16	Ba3(Bw3)		Ba1(Bw1, Bc1)		Ba4(Bw7)		Ba1(Bw1)
	Ba1(Bw1)		Ba1(Bw1, Bc1)		Ba3		Ba1(Bw1)
BH-AL-17	Ba3(Bw3)		Ba1(Bw1, Bc1)		Ba4(Bw7)		Ba1(Bw1)
	Bc3(Bw8)		Bc3(Bw7)		Bc8		Bc8
BH-CR-1	Tc2(Tw2, Bc4)		Bc3(Bw7)		Bc9(Bw14)		Bc9(Bw8)
	Bc2		Bc3(Bw7)		Bc8		Bc9(Bw8)
BH-CR-2	Bc2		Bc3(Bw7)		Bc9(Bw14)		Ta1(Tw1, Bw2, Bc1,Ja1)
	Bc3(Bw8)		Bc3(Bw7)		Bc4		Bc8
BH-CR-3	Bc3(Bw8)		Bc3(Bw7)		Bc8		Bc2
	Bc3(Bw8)		Bc3(Bw7)		Bc5(Bw10)		Bc5
BH-CR-4	Bc5(Bw10)		Bc3(Bw7)		Bc5(Bw10)		Bc6(Bw6, Tw2, Tc1,Kc4)
	Bc3(Bw8)		Bc3(Bw7)		Bc5(Bw10)		Bc6(Bw6, Tw2, Tc1,Kc4)
BH-CR-5	Bc6		Bc3(Bw7)		Bc3		Bc9(Bw8)
	Bc3(Bw8)		Bc3(Bw7)		Bc2(Bw9)		Bc3(Bw3)
BH-CR-6	Bc3(Bw8)		Bc3(Bw7)		Bc6(Bw11)		Bc4(Bw5)
	Bc3(Bw8)		Bc3(Bw7)		Bc5(Bw10)		Bc6(Bw6, Tw2, Tc1,Kc4)
BH-CR-7	Bc2		Ba1(Bw1, Bc1)		Bc1(Tw1)		Ta1(Tw1, Bw2, Bc1,Ja1)
	Bc3(Bw8)		Bc2(Bw6)		Bc5(Bw10)		Bc5
BH-CR-8	Bc5(Bw10)		Bc3(Bw7)		Bc5(Bw10)		Bc6(Bw6, Tw2, Tc1,Kc4)
	Bc3(Bw8)		Bc3(Bw7)		Bc5(Bw10)		Bc6(Bw6, Tw2, Tc1,Kc4)
BH-CR-9	Bc3(Bw8)		Bc4		Bc2(Bw9)		Bc9(Bw8)
	Bc3(Bw8)		Bc3(Bw7)		Bc5(Bw10)		Bc5
BH-CR-10	Bc5(Bw10)		Bc4		Bc5(Bw10)		Bc6(Bw6, Tw2, Tc1,Kc4)
	Bc3(Bw8)		Bc2(Bw6)		Bc5(Bw10)		Tc2(Bc7)
BH-CR-11	Tc2(Tw2, Bc4)		Bc2(Bw6)		Bc5(Bw10)		Bc9(Bw8)
	Bc3(Bw8)		Bc3(Bw7)		Bc5(Bw10)		Bc6(Bw6, Tw2, Tc1,Kc4)
BH-CR-12	Bc3(Bw8)		Bc3(Bw7)		Bc2(Bw9)		Bc6(Bw6, Tw2, Tc1,Kc4)
	Bc5(Bw10)		Bc2(Bw6)		Bc7(Bw12)		Tc2(Bc7)
BH-CR-13	Bc6		Bc3(Bw7)		Bc10		Bc9(Bw8)
	Bc3(Bw8)		Bc2(Bw6)		Bc5(Bw10)		Bc6(Bw6, Tw2, Tc1,Kc4)
BH-CR-14	Bc3(Bw8)		Bc3(Bw7)		Bc2(Bw9)		Bc6(Bw6, Tw2, Tc1,Kc4)
	Bc3(Bw8)		Bc3(Bw7)		Bc7(Bw12)		Bc2
BH-CR-15	Bc3(Bw8)		Bc3(Bw7)		Bc7(Bw12)		Bc2
	Ta2(Tw1, Tc1, Ba5, Bw7)		Ta1(Tw1)		Ta1(Tw2, Ba1, Bw2,Ja1)		Ta1(Tw1, Bw2, Bc1,Ja1)
TJ-AL-1	Ta2(Tw1, Tc1, Ba5, Bw7)		Ta1(Tw1)		Ta1(Tw2, Ba1, Bw2,Ja1)		Ta1(Tw1, Bw2, Bc1,Ja1)
	Ta2(Tw1, Tc1, Ba5, Bw7)		Ta1(Tw1)		Ta1(Tw2, Ba1, Bw2,Ja1)		Ta1(Tw1, Bw2, Bc1,Ja1)
TJ-AL-2	Ta2(Tw1, Tc1, Ba5, Bw7)		Ta1(Tw1)		Ta1(Tw2, Ba1, Bw2,Ja1)		Ta1(Tw1, Bw2, Bc1,Ja1)
	1Tc2(Tw2, Bc4)		Ta1(Tw1)		Ta1(Tw2, Ba1, Bw2,Ja1)		Ta1(Tw1, Bw2, Bc1,Ja1)
TJ-AL-3	Ta5		Ta1(Tw1)		Ta1(Tw2, Ba1, Bw2,Ja1)		Ta1(Tw1, Bw2, Bc1,Ja1)
	Ta2(Tw1, Tc1, Ba5, Bw7)		Ta1(Tw1)		Ta1(Tw2, Ba1, Bw2,Ja1)		Ta1(Tw1, Bw2, Bc1,Ja1)
TJ-AL-4	1Tc2(Tw2, Bc4)		Ta1(Tw1)		Ta1(Tw2, Ba1, Bw2,Ja1)		Ta1(Tw1, Bw2, Bc1,Ja1)
	Ta2(Tw1, Tc1, Ba5, Bw7)		Ta2		Ta1(Tw2, Ba1, Bw2,Ja1)		Ta1(Tw1, Bw2, Bc1,Ja1)
TJ-AL-5	Ta6(Tw7)		Ta1(Tw1)		Ta1(Tw2, Ba1, Bw2,Ja1)		Ta1(Tw1, Bw2, Bc1,Ja1)
	Ta2(Tw1, Tc1, Ba5, Bw7)		Ta1(Tw1)		Ta1(Tw2, Ba1, Bw2,Ja1)		Ta1(Tw1, Bw2, Bc1,Ja1)
TJ-AL-6	Ta6(Tw7)		Ta1(Tw1)		Ta1(Tw2, Ba1, Bw2,Ja1)		Tc4(Tw8, Ta3)
	Ta2(Tw1, Tc1, Ba5, Bw7)		Ta2		Ta1(Tw2, Ba1, Bw2,Ja1)		Ta1(Tw1, Bw2, Bc1,Ja1)
TJ-AL-7	Ta2(Tw1, Tc1, Ba5, Bw7)		Ta1(Tw1)		Ta1(Tw2, Ba1, Bw2,Ja1)		Ta1(Tw1, Bw2, Bc1,Ja1)
	Ta2(Tw1, Tc1, Ba5, Bw7)		Ta1(Tw1)		Ta1(Tw2, Ba1, Bw2,Ja1)		Ta1(Tw1, Bw2, Bc1,Ja1)
TJ-AL-8	Ta2(Tw1, Tc1, Ba5, Bw7)		Ta1(Tw1)		Ta1(Tw2, Ba1, Bw2,Ja1)		Ta2(Tw3)
	Ta2(Tw1, Tc1, Ba5, Bw7)		Ta2		Ta1(Tw2, Ba1, Bw2,Ja1)		Ta1(Tw1, Bw2, Bc1,Ja1)
TJ-AL-9	Ta5		Ta1(Tw1)		Ta1(Tw2, Ba1, Bw2,Ja1)		Ta1(Tw1, Bw2, Bc1,Ja1)
	Ta2(Tw1, Tc1, Ba5, Bw7)		Ta2		Ta1(Tw2, Ba1, Bw2,Ja1)		Ta1(Tw1, Bw2, Bc1,Ja1)
TJ-AL-10	Ta4		Ta1(Tw1)		Ta1(Tw2, Ba1, Bw2,Ja1)		Ta1(Tw1, Bw2, Bc1,Ja1)
	Ta2(Tw1, Tc1, Ba5, Bw7)		Ta1(Tw1)		Ta1(Tw2, Ba1, Bw2,Ja1)		Ta1(Tw1, Bw2, Bc1,Ja1)
TJ-AL-11	Ta2(Tw1, Tc1, Ba5, Bw7)		Ta1(Tw1)		Ta1(Tw2, Ba1, Bw2,Ja1)		Ta1(Tw1, Bw2, Bc1,Ja1)
	Ta2(Tw1, Tc1, Ba5, Bw7)		Ta2		Ta1(Tw2, Ba1, Bw2,Ja1)		Ta1(Tw1, Bw2, Bc1,Ja1)
TJ-AL-12	Ta3		Ta1(Tw1)		Ta1(Tw2, Ba1, Bw2,Ja1)		Tc4(Tw8, Ta3)
	Ta2(Tw1, Tc1, Ba5, Bw7)		Ta1(Tw1)		Ta1(Tw2, Ba1, Bw2,Ja1)		Ta1(Tw1, Bw2, Bc1,Ja1)
TJ-AL-13	Ta2(Tw1, Tc1, Ba5, Bw7)		Ta1(Tw1)		Ta1(Tw2, Ba1, Bw2,Ja1)		Ta1(Tw1, Bw2, Bc1,Ja1)
	Ta2(Tw1, Tc1, Ba5, Bw7)		Ta2		Ta1(Tw2, Ba1, Bw2,Ja1)		Ta1(Tw1, Bw2, Bc1,Ja1)
TJ-AL-14	Ta2(Tw1, Tc1, Ba5, Bw7)		Ta1(Tw1)		Ta1(Tw2, Ba1, Bw2,Ja1)		Ta1(Tw1, Bw2, Bc1,Ja1)
	Ta2(Tw1, Tc1, Ba5, Bw7)		Ta1(Tw1)		Ta1(Tw2, Ba1, Bw2,Ja1)		Ta1(Tw1, Bw2, Bc1,Ja1)
TJ-AL-15	Ta2(Tw1, Tc1, Ba5, Bw7)		Ta1(Tw1)		Ta1(Tw2, Ba1, Bw2,Ja1)		Ta1(Tw1, Bw2, Bc1,Ja1)
	Tc2(Tw2, Bc4)		Tc7(Tw5)		Tc8(Tw15)		Tc4(Tw8, Ta3)
TJ-CR-1	Tc2(Tw2, Bc4)		Tc8(Tw6)		Tc11		Tc6(Tw10)
	Tc2(Tw2, Bc4)		Tc4(Tw3)		Tc1(Tw9)		Tc3(Tw5)
TJ-CR-2	Tc2(Tw2, Bc4)		Tc2(Tw2)		Tc4		Tc4(Tw8, Ta3)
	Tc2(Tw2, Bc4)		Tc7(Tw5)		Tc2(Tw11)		Tc2(Bc7)
TJ-CR-3	Tc2(Tw2, Bc4)		Tc2(Tw2)		Tc11		Tc5(Tw9)
	Tc2(Tw2, Bc4)		Tc9		Tc5(Tw14)		Tc2(Bc7)
TJ-CR-4	Tc2(Tw2, Bc4)		Tc1		Tc6		Tc2(Bc7)
	Tc2(Tw2, Bc4)		Tc4(Tw3)		Tc2(Tw11)		Bc6(Bw6, Tw2, Tc1,Kc4)
TJ-CR-5	Tc2(Tw2, Bc4)		Tc7(Tw5)		Tc2(Tw11)		Tc6(Tw10)
	Tc2(Tw2, Bc4)		Tc10		Tc8(Tw15)		Tc3(Tw5)
TJ-CR-6	Tc2(Tw2, Bc4)		Tc7(Tw5)		Tc8(Tw15)		Tc5(Tw9)
	Tc2(Tw2, Bc4)		Tc4(Tw3)		Tc1(Tw9)		Tc4(Tw8, Ta3)
TJ-CR-7	Tc2(Tw2, Bc4)		Tc7(Tw5)		Tc4		Tc4(Tw8, Ta3)
	Tc2(Tw2, Bc4)		Tc7(Tw5)		Tc1(Tw9)		Tc3(Tw5)
TJ-CR-8	Tc2(Tw2, Bc4)		Tc7(Tw5)		Tc1(Tw9)		Tc2(Bc7)
	Tc2(Tw2, Bc4)		Tc5		Tc2(Tw11)		Tc4(Tw8, Ta3)
TJ-CR-9	Tc2(Tw2, Bc4)		Tc6		Tc4		Tc2(Bc7)
	Tc2(Tw2, Bc4)		Tc5		Tc8(Tw15)		Tc3(Tw5)
TJ-CR-10	Tc2(Tw2, Bc4)		Tc7(Tw5)		Tc10		Tc4(Tw8, Ta3)
	Tc2(Tw2, Bc4)		Tc7(Tw5)		Tc9		Tc4(Tw8, Ta3)
TJ-CR-11	Tc2(Tw2, Bc4)		Tc3		Tc3		Tc6(Tw10)
	Tc2(Tw2, Bc4)		Tc4(Tw3)		Tc7		Tc6(Tw10)
TJ-CR-12	Tc2(Tw2, Bc4)		Tc7(Tw5)		Tc1(Tw9)		Tc6(Tw10)
	Tc3		Tc7(Tw5)		Tc1(Tw9)		Tc4(Tw8, Ta3)
TJ-CR-13	Ta2(Tw1, Tc1, Ba5, Bw7)		Tc3		Tc4		Tc5(Tw9)
	Tc2(Tw2, Bc4)		Tc4(Tw3)		Tc8(Tw15)		Tc2(Bc7)
TJ-CR-14	Tc2(Tw2, Bc4)		Tc4(Tw3)		Tc1(Tw9)		Bc6(Bw6, Tw2, Tc1,Kc4)
	Tc2(Tw2, Bc4)		Tc4(Tw3)		Tc1(Tw9)		Tc4(Tw8, Ta3)
TJ-CR-15	Tc2(Tw2, Bc4)		Tc1		Tc5(Tw14)		Tc2(Bc7)
	Tc2(Tw2, Bc4)		Tc7(Tw5)		Tc8(Tw15)		Tc4(Tw8, Ta3)
TJ-CR-16	Tc2(Tw2, Bc4)		Tc7(Tw5)		Tc8(Tw15)		Tc5(Tw9)
	ETS		PPR123		PPR24		GAPC2
	ETS		PPR123		PPR24		GAPC2

## Sheet: Sheet3
			Ba1(Bw1)
	BH-AL-1		Ba1(Bw1)
			Ba1(Bw1)
	BH-AL-2		Ba3(Bw3)
			Ba1(Bw1)
	BH-AL-3		Ba2
			Ba1(Bw1)
	BH-AL-4		Ba2
			Ba1(Bw1)
	BH-AL-5		Ba1(Bw1)
			Ba1(Bw1)
	BH-AL-6		Ba1(Bw1)
			Ba1(Bw1)
	BH-AL-7		Ba4
			Ba1(Bw1)
	BH-AL-8		Ba4
			Ba1(Bw1)
	BH-AL-9		Ba3(Bw3)
			Ba1(Bw1)
	BH-AL-10		Ba4
			Ba1(Bw1)
	BH-AL-11		Ba4
			Ba1(Bw1)
	BH-AL-12		Ba1(Bw1)
			Ta2(Tw1, Tc1, Ba5, Bw7)
	BH-AL-13		Ta2(Tw1, Tc1, Ba5, Bw7)
			Ba1(Bw1)
	BH-AL-14		Ba3(Bw3)
			Ba1(Bw1)
	BH-AL-15		Ba3(Bw3)
			Ba1(Bw1)
	BH-AL-16		Ba3(Bw3)
			Ba1(Bw1)
	BH-AL-17		Ba3(Bw3)
			Bc3(Bw8)
	BH-CR-1		Tc2(Tw2, Bc4)
			Bc2
	BH-CR-2		Bc1
			Bc3(Bw8)
	BH-CR-3		Bc3(Bw8)
			Bc3(Bw8)
	BH-CR-4		Bc5(Bw10)
			Bc3(Bw8)
	BH-CR-5		Bc6
			Bc3(Bw8)
	BH-CR-6		Bc3(Bw8)
			Bc3(Bw8)
	BH-CR-7		Bc1
			Bc3(Bw8)
	BH-CR-8		Bc5(Bw10)
			Bc3(Bw8)
	BH-CR-9		Bc3(Bw8)
			Bc3(Bw8)
	BH-CR-10		Bc5(Bw10)
			Bc3(Bw8)
	BH-CR-11		Tc2(Tw2, Bc4)
			Bc3(Bw8)
	BH-CR-12		Bc3(Bw8)
			Bc5(Bw10)
	BH-CR-13		Bc6
			Bc3(Bw8)
	BH-CR-14		Bc3(Bw8)
			Bc3(Bw8)
	BH-CR-15		Bc3(Bw8)
