# Supplementary material for: Natural hybridization between two butterfly bushes in Tibet: dominance of F1 hybrids promotes strong reproductive isolation
Source: BMC Plant Biol. 2021 Mar 10;21:133. doi: 10.1186/s12870-021-02909-7 (PMC7945306; doi:10.1186/s12870-021-02909-7)
Supplement: Supplementary file 8 — Additional file 8: Table S8. The probabilities of six genetic clusters from the NewHybrids analysis. [file 12870_2021_2909_MOESM8_ESM.xlsx]

## Sheet: Sheet1
Table S8 The probabilities of six genetic cluster from the NewHybrids analysis.
Individuals	P1(%)	P2(%)	F1(%)	F2(%)	BC_P1(%)	BC_P2(%)
BH-AL-1	99.913	0	0	0.007	0.08	0
BH-AL-2	99.912	0	0	0.007	0.08	0
BH-AL-3	99.91	0	0	0.008	0.082	0
BH-AL-4	99.908	0	0	0.008	0.083	0
BH-AL-5	99.912	0	0	0.008	0.08	0
BH-AL-6	99.912	0	0	0.007	0.08	0
BH-AL-7	99.912	0	0	0.008	0.08	0
BH-AL-8	99.912	0	0	0.008	0.08	0
BH-AL-9	99.912	0	0	0.007	0.08	0
BH-AL-10	99.911	0	0	0.008	0.08	0
BH-AL-11	99.912	0	0	0.007	0.08	0
BH-AL-12	99.913	0	0	0.007	0.079	0
BH-AL-13	99.907	0.001	0	0.009	0.082	0
BH-AL-14	99.912	0	0	0.007	0.08	0
BH-AL-15	99.912	0	0	0.007	0.08	0
BH-AL-16	99.912	0	0	0.007	0.08	0
BH-AL-17	99.912	0	0	0.007	0.08	0
BH-CR-1	0	99.709	0	0.01	0	0.28
BH-CR-2	0	77.489	1.511	5.289	0.003	15.707
BH-CR-3	0	99.677	0	0.013	0	0.31
BH-CR-4	0	99.728	0	0.009	0	0.263
BH-CR-5	0	99.688	0	0.012	0	0.3
BH-CR-6	0	99.699	0	0.011	0	0.29
BH-CR-7	0	8.587	78.53	2.777	0.069	10.037
BH-CR-8	0	99.727	0	0.009	0	0.264
BH-CR-9	0	99.72	0	0.009	0	0.271
BH-CR-10	0	99.716	0	0.01	0	0.275
BH-CR-11	0	99.715	0	0.01	0	0.276
BH-CR-12	0	99.733	0	0.009	0	0.258
BH-CR-13	0	99.675	0	0.013	0	0.312
BH-CR-14	0	99.732	0	0.009	0	0.26
BH-CR-15	0	99.722	0	0.01	0	0.268
BH-WI-1	0	0	99.466	0.139	0.095	0.299
BH-WI-2	0	19.621	77.793	0.586	0.121	1.878
BH-WI-3	0	0.012	99.343	0.162	0.094	0.388
BH-WI-4	0	0.002	99.357	0.158	0.089	0.394
BH-WI-5	0	0	99.457	0.144	0.102	0.296
BH-WI-6	0	0.001	99.21	0.211	0.124	0.454
BH-WI-7	0.001	0.001	99.266	0.211	0.158	0.363
BH-WI-8	0.005	0.002	96.785	1.194	0.289	1.724
BH-WI-9	0	99.664	0	0.015	0	0.321
BH-WI-10	0.841	0.002	97.969	0.372	0.388	0.429
BH-WI-11	0	0	99.392	0.152	0.09	0.366
BH-WI-12	0	0.928	97.054	0.41	0.089	1.519
BH-WI-13	0	0.002	99.381	0.157	0.095	0.365
BH-WI-14	0	0.001	98.917	0.319	0.171	0.592
BH-WI-15	0	0.014	99.081	0.216	0.089	0.6
BH-WI-16	0	0.001	99.275	0.21	0.159	0.355
TJ-AL-1	99.863	0	0	0.027	0.11	0
TJ-AL-2	99.863	0	0	0.027	0.11	0
TJ-AL-3	99.859	0	0	0.028	0.113	0
TJ-AL-4	99.862	0	0	0.027	0.11	0
TJ-AL-5	99.859	0	0	0.028	0.113	0
TJ-AL-6	98.976	0	0	0.141	0.882	0
TJ-AL-7	99.862	0	0	0.027	0.11	0
TJ-AL-8	99.862	0	0	0.027	0.112	0
TJ-AL-9	99.859	0	0	0.028	0.113	0
TJ-AL-10	99.837	0	0	0.031	0.132	0
TJ-AL-11	99.863	0	0	0.027	0.11	0
TJ-AL-12	98.845	0	0.004	0.176	0.975	0
TJ-AL-13	99.863	0	0	0.027	0.11	0
TJ-AL-14	99.862	0	0	0.027	0.11	0
TJ-AL-15	99.863	0	0	0.027	0.11	0
TJ-CR-1	0	99.795	0	0.03	0	0.174
TJ-CR-2	0	99.8	0	0.033	0	0.168
TJ-CR-3	0	99.809	0	0.029	0	0.162
TJ-CR-4	0	99.754	0	0.037	0	0.208
TJ-CR-5	0	99.814	0	0.028	0	0.158
TJ-CR-6	0	99.785	0	0.028	0	0.187
TJ-CR-7	0	99.79	0	0.034	0	0.176
TJ-CR-8	0	99.814	0	0.031	0	0.155
TJ-CR-9	0	99.765	0	0.034	0	0.201
TJ-CR-10	0	99.77	0	0.033	0	0.196
TJ-CR-11	0	99.736	0.001	0.038	0	0.226
TJ-CR-12	0	99.79	0	0.033	0	0.177
TJ-CR-13	0	84.029	0.53	3.397	0.003	12.04
TJ-CR-14	0	99.813	0	0.029	0	0.159
TJ-CR-15	0	99.796	0	0.031	0	0.172
TJ-CR-16	0	99.805	0	0.028	0	0.167
TJ-WI-1	0.004	0.006	97.436	0.851	0.689	1.015
TJ-WI-2	0	0	99.479	0.177	0.188	0.156
TJ-WI-3	0.012	0	99.222	0.258	0.36	0.149
TJ-WI-4	0.009	0	99.067	0.33	0.352	0.242
TJ-WI-5	0.001	0	99.416	0.196	0.23	0.157
TJ-WI-6	0	0	99.599	0.13	0.123	0.149
TJ-WI-7	0	0	99.61	0.124	0.099	0.167
TJ-WI-8	0	0.003	99.383	0.185	0.102	0.327
TJ-WI-9	0.002	0	99.47	0.178	0.203	0.147
TJ-WI-10	0	0	99.628	0.12	0.099	0.153
TJ-WI-11	0	0	99.601	0.128	0.1	0.171
TJ-WI-12	0.002	0	99.377	0.205	0.264	0.151
TJ-WI-13	0	0.001	99.45	0.172	0.102	0.275
TJ-WI-15	0	0	99.594	0.134	0.122	0.15
TJ-WI-16	0	0	99.461	0.177	0.168	0.193
TJ-WI-17	0.217	0	98.844	0.299	0.497	0.143
TJ-WI-18	0.007	0	99.193	0.266	0.284	0.25
