# Supplementary material for: Natural hybridization between two butterfly bushes in Tibet: dominance of F1 hybrids promotes strong reproductive isolation
Source: BMC Plant Biol. 2021 Mar 10;21:133. doi: 10.1186/s12870-021-02909-7 (PMC7945306; doi:10.1186/s12870-021-02909-7)
Supplement: Supplementary file 9 — Additional file 9: Table S9. The probabilities of two genetic clusters from the Structure analysis. [file 12870_2021_2909_MOESM9_ESM.xlsx]

## Sheet: Sheet1
Table S9 The probabilities of two genetic cluster from the Structure analysis.
Individuals	run 1		run 2		run 3		run 4		run 5		run 6		run 7		run 8
BH-AL-1	0.999	0.001	0.999	0.001	0.999	0.001	0.999	0.001	0.999	0.001	0.999	0.001	0.999	0.001	0.999	0.001
BH-AL-2	0.999	0.001	0.999	0.001	0.999	0.001	0.999	0.001	0.999	0.001	0.999	0.001	0.999	0.001	0.999	0.001
BH-AL-3	0.999	0.001	0.999	0.001	0.999	0.001	0.999	0.001	0.999	0.001	0.999	0.001	0.999	0.001	0.999	0.001
BH-AL-4	0.999	0.001	0.999	0.001	0.999	0.001	0.999	0.001	0.999	0.001	0.999	0.001	0.999	0.001	0.999	0.001
BH-AL-5	0.999	0.001	0.999	0.001	0.999	0.001	0.999	0.001	0.999	0.001	0.999	0.001	0.999	0.001	0.999	0.001
BH-AL-6	0.999	0.001	0.999	0.001	0.999	0.001	0.999	0.001	0.999	0.001	0.999	0.001	0.999	0.001	0.999	0.001
BH-AL-7	0.999	0.001	0.999	0.001	0.999	0.001	0.999	0.001	0.999	0.001	0.999	0.001	0.999	0.001	0.999	0.001
BH-AL-8	0.999	0.001	0.999	0.001	0.999	0.001	0.999	0.001	0.999	0.001	0.999	0.001	0.999	0.001	0.999	0.001
BH-AL-9	0.999	0.001	0.999	0.001	0.999	0.001	0.999	0.001	0.999	0.001	0.999	0.001	0.999	0.001	0.999	0.001
BH-AL-10	0.999	0.001	0.999	0.001	0.999	0.001	0.999	0.001	0.999	0.001	0.999	0.001	0.999	0.001	0.999	0.001
BH-AL-11	0.999	0.001	0.999	0.001	0.999	0.001	0.999	0.001	0.999	0.001	0.999	0.001	0.999	0.001	0.999	0.001
BH-AL-12	0.999	0.001	0.999	0.001	0.999	0.001	0.999	0.001	0.999	0.001	0.999	0.001	0.999	0.001	0.999	0.001
BH-AL-13	0.999	0.001	0.999	0.001	0.999	0.001	0.999	0.001	0.999	0.001	0.999	0.001	0.999	0.001	0.999	0.001
BH-AL-14	0.999	0.001	0.999	0.001	0.999	0.001	0.999	0.001	0.999	0.001	0.999	0.001	0.999	0.001	0.999	0.001
BH-AL-15	0.999	0.001	0.999	0.001	0.999	0.001	0.999	0.001	0.999	0.001	0.999	0.001	0.999	0.001	0.999	0.001
BH-AL-16	0.999	0.001	0.999	0.001	0.999	0.001	0.999	0.001	0.999	0.001	0.999	0.001	0.999	0.001	0.999	0.001
BH-AL-17	0.999	0.001	0.999	0.001	0.999	0.001	0.999	0.001	0.999	0.001	0.999	0.001	0.999	0.001	0.999	0.001
BH-CR-1	0.001	0.999	0.001	0.999	0.001	0.999	0.001	0.999	0.001	0.999	0.001	0.999	0.001	0.999	0.001	0.999
BH-CR-2	0.249	0.751	0.248	0.752	0.251	0.749	0.25	0.75	0.249	0.751	0.251	0.749	0.25	0.75	0.249	0.751
BH-CR-3	0.001	0.999	0.001	0.999	0.001	0.999	0.001	0.999	0.001	0.999	0.001	0.999	0.001	0.999	0.001	0.999
BH-CR-4	0.001	0.999	0.001	0.999	0.001	0.999	0.001	0.999	0.001	0.999	0.001	0.999	0.001	0.999	0.001	0.999
BH-CR-5	0.001	0.999	0.001	0.999	0.001	0.999	0.001	0.999	0.001	0.999	0.001	0.999	0.001	0.999	0.001	0.999
BH-CR-6	0.013	0.987	0.013	0.987	0.013	0.987	0.014	0.986	0.012	0.988	0.013	0.987	0.014	0.986	0.012	0.988
BH-CR-7	0.509	0.491	0.509	0.491	0.507	0.493	0.508	0.492	0.509	0.491	0.51	0.49	0.51	0.49	0.511	0.489
BH-CR-8	0.001	0.999	0.001	0.999	0.001	0.999	0.001	0.999	0.001	0.999	0.001	0.999	0.001	0.999	0.001	0.999
BH-CR-9	0.001	0.999	0.001	0.999	0.001	0.999	0.001	0.999	0.001	0.999	0.001	0.999	0.001	0.999	0.001	0.999
BH-CR-10	0.001	0.999	0.001	0.999	0.001	0.999	0.001	0.999	0.001	0.999	0.001	0.999	0.001	0.999	0.001	0.999
BH-CR-11	0.001	0.999	0.001	0.999	0.001	0.999	0.001	0.999	0.001	0.999	0.001	0.999	0.001	0.999	0.001	0.999
BH-CR-12	0.001	0.999	0.001	0.999	0.001	0.999	0.001	0.999	0.001	0.999	0.001	0.999	0.001	0.999	0.001	0.999
BH-CR-13	0.001	0.999	0.001	0.999	0.001	0.999	0.001	0.999	0.001	0.999	0.001	0.999	0.001	0.999	0.001	0.999
BH-CR-14	0.001	0.999	0.001	0.999	0.001	0.999	0.001	0.999	0.001	0.999	0.001	0.999	0.001	0.999	0.001	0.999
BH-CR-15	0.001	0.999	0.001	0.999	0.001	0.999	0.001	0.999	0.001	0.999	0.001	0.999	0.001	0.999	0.001	0.999
BH-WI-1	0.498	0.502	0.497	0.503	0.498	0.502	0.499	0.501	0.498	0.502	0.497	0.503	0.498	0.502	0.499	0.501
BH-WI-2	0.495	0.505	0.493	0.507	0.495	0.505	0.493	0.507	0.494	0.506	0.494	0.506	0.496	0.504	0.495	0.505
BH-WI-3	0.494	0.506	0.496	0.504	0.494	0.506	0.496	0.504	0.495	0.505	0.495	0.505	0.495	0.505	0.496	0.504
BH-WI-4	0.525	0.475	0.524	0.476	0.524	0.476	0.526	0.474	0.527	0.473	0.525	0.475	0.524	0.476	0.523	0.477
BH-WI-5	0.495	0.505	0.494	0.506	0.496	0.504	0.494	0.506	0.494	0.506	0.495	0.505	0.496	0.504	0.494	0.506
BH-WI-6	0.505	0.495	0.505	0.495	0.505	0.495	0.507	0.493	0.507	0.493	0.508	0.492	0.506	0.494	0.507	0.493
BH-WI-7	0.512	0.488	0.51	0.49	0.512	0.488	0.514	0.486	0.514	0.486	0.512	0.488	0.514	0.486	0.511	0.489
BH-WI-8	0.525	0.475	0.523	0.477	0.523	0.477	0.524	0.476	0.525	0.475	0.523	0.477	0.523	0.477	0.524	0.476
BH-WI-9	0.179	0.821	0.177	0.823	0.179	0.821	0.18	0.82	0.178	0.822	0.177	0.823	0.178	0.822	0.177	0.823
BH-WI-10	0.561	0.439	0.562	0.438	0.562	0.438	0.563	0.437	0.56	0.44	0.561	0.439	0.562	0.438	0.562	0.438
BH-WI-11	0.486	0.514	0.489	0.511	0.489	0.511	0.489	0.511	0.486	0.514	0.489	0.511	0.49	0.51	0.488	0.512
BH-WI-12	0.517	0.483	0.518	0.482	0.517	0.483	0.517	0.483	0.517	0.483	0.518	0.482	0.516	0.484	0.518	0.482
BH-WI-13	0.532	0.468	0.529	0.471	0.532	0.468	0.531	0.469	0.531	0.469	0.53	0.47	0.531	0.469	0.532	0.468
BH-WI-14	0.473	0.527	0.471	0.529	0.473	0.527	0.473	0.527	0.473	0.527	0.474	0.526	0.472	0.528	0.472	0.528
BH-WI-15	0.511	0.489	0.512	0.488	0.512	0.488	0.513	0.487	0.513	0.487	0.511	0.489	0.512	0.488	0.511	0.489
BH-WI-16	0.528	0.472	0.527	0.473	0.529	0.471	0.527	0.473	0.528	0.472	0.528	0.472	0.528	0.472	0.529	0.471
TJ-AL-1	0.999	0.001	0.999	0.001	0.999	0.001	0.999	0.001	0.999	0.001	0.999	0.001	0.999	0.001	0.999	0.001
TJ-AL-2	0.999	0.001	0.999	0.001	0.999	0.001	0.999	0.001	0.999	0.001	0.999	0.001	0.999	0.001	0.999	0.001
TJ-AL-3	0.999	0.001	0.999	0.001	0.999	0.001	0.999	0.001	0.999	0.001	0.999	0.001	0.999	0.001	0.999	0.001
TJ-AL-4	0.999	0.001	0.999	0.001	0.999	0.001	0.999	0.001	0.999	0.001	0.999	0.001	0.999	0.001	0.999	0.001
TJ-AL-5	0.999	0.001	0.999	0.001	0.999	0.001	0.999	0.001	0.999	0.001	0.999	0.001	0.999	0.001	0.999	0.001
TJ-AL-6	0.953	0.047	0.953	0.047	0.952	0.048	0.953	0.047	0.953	0.047	0.954	0.046	0.951	0.049	0.951	0.049
TJ-AL-7	0.999	0.001	0.999	0.001	0.999	0.001	0.999	0.001	0.999	0.001	0.999	0.001	0.999	0.001	0.999	0.001
TJ-AL-8	0.999	0.001	0.999	0.001	0.999	0.001	0.999	0.001	0.999	0.001	0.999	0.001	0.999	0.001	0.999	0.001
TJ-AL-9	0.999	0.001	0.999	0.001	0.999	0.001	0.999	0.001	0.999	0.001	0.999	0.001	0.999	0.001	0.999	0.001
TJ-AL-10	0.988	0.012	0.987	0.013	0.988	0.012	0.988	0.012	0.987	0.013	0.988	0.012	0.987	0.013	0.988	0.012
TJ-AL-11	0.999	0.001	0.999	0.001	0.999	0.001	0.999	0.001	0.999	0.001	0.999	0.001	0.999	0.001	0.999	0.001
TJ-AL-12	0.923	0.077	0.922	0.078	0.924	0.076	0.923	0.077	0.924	0.076	0.924	0.076	0.923	0.077	0.922	0.078
TJ-AL-13	0.999	0.001	0.999	0.001	0.999	0.001	0.999	0.001	0.999	0.001	0.999	0.001	0.999	0.001	0.999	0.001
TJ-AL-14	0.999	0.001	0.999	0.001	0.999	0.001	0.999	0.001	0.999	0.001	0.999	0.001	0.999	0.001	0.999	0.001
TJ-AL-15	0.999	0.001	0.999	0.001	0.999	0.001	0.999	0.001	0.999	0.001	0.999	0.001	0.999	0.001	0.999	0.001
TJ-CR-1	0.001	0.999	0.001	0.999	0.001	0.999	0.001	0.999	0.001	0.999	0.001	0.999	0.001	0.999	0.001	0.999
TJ-CR-2	0.001	0.999	0.001	0.999	0.001	0.999	0.001	0.999	0.001	0.999	0.001	0.999	0.001	0.999	0.001	0.999
TJ-CR-3	0.002	0.998	0.001	0.999	0.002	0.998	0.002	0.998	0.002	0.998	0.002	0.998	0.001	0.999	0.002	0.998
TJ-CR-4	0.001	0.999	0.001	0.999	0.001	0.999	0.001	0.999	0.001	0.999	0.001	0.999	0.001	0.999	0.001	0.999
TJ-CR-5	0.001	0.999	0.001	0.999	0.001	0.999	0.001	0.999	0.001	0.999	0.001	0.999	0.001	0.999	0.001	0.999
TJ-CR-6	0.002	0.998	0.001	0.999	0.002	0.998	0.002	0.998	0.001	0.999	0.002	0.998	0.001	0.999	0.002	0.998
TJ-CR-7	0.001	0.999	0.001	0.999	0.001	0.999	0.001	0.999	0.001	0.999	0.001	0.999	0.001	0.999	0.001	0.999
TJ-CR-8	0.001	0.999	0.001	0.999	0.001	0.999	0.001	0.999	0.001	0.999	0.001	0.999	0.001	0.999	0.001	0.999
TJ-CR-9	0.001	0.999	0.001	0.999	0.001	0.999	0.001	0.999	0.001	0.999	0.001	0.999	0.001	0.999	0.001	0.999
TJ-CR-10	0.001	0.999	0.001	0.999	0.001	0.999	0.001	0.999	0.001	0.999	0.001	0.999	0.001	0.999	0.001	0.999
TJ-CR-11	0.001	0.999	0.001	0.999	0.001	0.999	0.001	0.999	0.001	0.999	0.001	0.999	0.001	0.999	0.001	0.999
TJ-CR-12	0.001	0.999	0.001	0.999	0.001	0.999	0.001	0.999	0.001	0.999	0.001	0.999	0.001	0.999	0.001	0.999
TJ-CR-13	0.188	0.812	0.188	0.812	0.191	0.809	0.191	0.809	0.19	0.81	0.189	0.811	0.19	0.81	0.19	0.81
TJ-CR-14	0.001	0.999	0.001	0.999	0.001	0.999	0.001	0.999	0.001	0.999	0.001	0.999	0.001	0.999	0.001	0.999
TJ-CR-15	0.001	0.999	0.001	0.999	0.001	0.999	0.001	0.999	0.001	0.999	0.001	0.999	0.001	0.999	0.001	0.999
TJ-CR-16	0.001	0.999	0.001	0.999	0.001	0.999	0.001	0.999	0.001	0.999	0.001	0.999	0.001	0.999	0.002	0.998
TJ-WI-1	0.405	0.595	0.402	0.598	0.404	0.596	0.406	0.594	0.406	0.594	0.405	0.595	0.405	0.595	0.405	0.595
TJ-WI-2	0.542	0.458	0.542	0.458	0.541	0.459	0.543	0.457	0.541	0.459	0.541	0.459	0.54	0.46	0.543	0.457
TJ-WI-3	0.517	0.483	0.516	0.484	0.518	0.482	0.518	0.482	0.518	0.482	0.516	0.484	0.517	0.483	0.517	0.483
TJ-WI-4	0.498	0.502	0.498	0.502	0.497	0.503	0.499	0.501	0.499	0.501	0.498	0.502	0.497	0.503	0.495	0.505
TJ-WI-5	0.513	0.487	0.512	0.488	0.514	0.486	0.514	0.486	0.511	0.489	0.516	0.484	0.512	0.488	0.515	0.485
TJ-WI-6	0.536	0.464	0.538	0.462	0.536	0.464	0.537	0.463	0.535	0.465	0.535	0.465	0.535	0.465	0.535	0.465
TJ-WI-7	0.509	0.491	0.506	0.494	0.507	0.493	0.507	0.493	0.506	0.494	0.509	0.491	0.506	0.494	0.504	0.496
TJ-WI-8	0.504	0.496	0.502	0.498	0.503	0.497	0.505	0.495	0.502	0.498	0.501	0.499	0.502	0.498	0.502	0.498
TJ-WI-9	0.521	0.479	0.521	0.479	0.521	0.479	0.52	0.48	0.52	0.48	0.522	0.478	0.519	0.481	0.521	0.479
TJ-WI-10	0.529	0.471	0.528	0.472	0.527	0.473	0.526	0.474	0.527	0.473	0.527	0.473	0.528	0.472	0.528	0.472
TJ-WI-11	0.53	0.47	0.533	0.467	0.53	0.47	0.531	0.469	0.531	0.469	0.531	0.469	0.53	0.47	0.53	0.47
TJ-WI-12	0.568	0.432	0.568	0.432	0.569	0.431	0.57	0.43	0.567	0.433	0.57	0.43	0.57	0.43	0.569	0.431
TJ-WI-13	0.527	0.473	0.526	0.474	0.527	0.473	0.526	0.474	0.525	0.475	0.527	0.473	0.526	0.474	0.525	0.475
TJ-WI-15	0.525	0.475	0.527	0.473	0.529	0.471	0.529	0.471	0.529	0.471	0.528	0.472	0.526	0.474	0.526	0.474
TJ-WI-16	0.525	0.475	0.525	0.475	0.525	0.475	0.525	0.475	0.524	0.476	0.524	0.476	0.522	0.478	0.524	0.476
TJ-WI-17	0.542	0.458	0.542	0.458	0.542	0.458	0.542	0.458	0.544	0.456	0.542	0.458	0.543	0.457	0.543	0.457
TJ-WI-18	0.522	0.478	0.524	0.476	0.522	0.478	0.521	0.479	0.522	0.478	0.523	0.477	0.521	0.479	0.521	0.479
BS-CR-1	0.001	0.999	0.001	0.999	0.001	0.999	0.001	0.999	0.001	0.999	0.001	0.999	0.001	0.999	0.001	0.999
BS-CR-2	0.001	0.999	0.001	0.999	0.001	0.999	0.001	0.999	0.001	0.999	0.001	0.999	0.001	0.999	0.001	0.999
BS-CR-3	0.001	0.999	0.001	0.999	0.001	0.999	0.001	0.999	0.001	0.999	0.001	0.999	0.001	0.999	0.001	0.999
BS-CR-4	0.001	0.999	0.001	0.999	0.001	0.999	0.001	0.999	0.001	0.999	0.001	0.999	0.001	0.999	0.001	0.999
BS-CR-5	0.001	0.999	0.001	0.999	0.001	0.999	0.001	0.999	0.001	0.999	0.001	0.999	0.001	0.999	0.001	0.999
BS-CR-6	0.001	0.999	0.001	0.999	0.001	0.999	0.001	0.999	0.001	0.999	0.001	0.999	0.001	0.999	0.001	0.999
BS-CR-7	0.001	0.999	0.001	0.999	0.001	0.999	0.001	0.999	0.001	0.999	0.001	0.999	0.001	0.999	0.001	0.999
BS-CR-8	0.001	0.999	0.001	0.999	0.001	0.999	0.001	0.999	0.001	0.999	0.001	0.999	0.001	0.999	0.001	0.999
BS-CR-9	0.001	0.999	0.001	0.999	0.001	0.999	0.001	0.999	0.001	0.999	0.001	0.999	0.001	0.999	0.001	0.999
BS-CR-10	0.001	0.999	0.001	0.999	0.001	0.999	0.001	0.999	0.001	0.999	0.001	0.999	0.001	0.999	0.001	0.999
BS-CR-11	0.001	0.999	0.001	0.999	0.001	0.999	0.001	0.999	0.001	0.999	0.001	0.999	0.001	0.999	0.001	0.999
BS-CR-12	0.001	0.999	0.001	0.999	0.002	0.998	0.001	0.999	0.001	0.999	0.002	0.998	0.001	0.999	0.001	0.999
BS-CR-13	0.001	0.999	0.001	0.999	0.001	0.999	0.001	0.999	0.001	0.999	0.001	0.999	0.001	0.999	0.001	0.999
BS-CR-14	0.001	0.999	0.001	0.999	0.001	0.999	0.001	0.999	0.001	0.999	0.001	0.999	0.001	0.999	0.001	0.999
BS-CR-15	0.001	0.999	0.001	0.999	0.001	0.999	0.001	0.999	0.001	0.999	0.001	0.999	0.001	0.999	0.001	0.999
KM-CR-1	0.001	0.999	0.001	0.999	0.001	0.999	0.001	0.999	0.001	0.999	0.001	0.999	0.001	0.999	0.001	0.999
KM-CR-2	0.001	0.999	0.001	0.999	0.001	0.999	0.001	0.999	0.001	0.999	0.001	0.999	0.001	0.999	0.001	0.999
KM-CR-3	0.001	0.999	0.001	0.999	0.001	0.999	0.001	0.999	0.001	0.999	0.001	0.999	0.001	0.999	0.001	0.999
KM-CR-4	0.001	0.999	0.001	0.999	0.001	0.999	0.001	0.999	0.001	0.999	0.001	0.999	0.001	0.999	0.001	0.999
KM-CR-5	0.001	0.999	0.001	0.999	0.001	0.999	0.001	0.999	0.001	0.999	0.001	0.999	0.001	0.999	0.001	0.999
KM-CR-6	0.001	0.999	0.001	0.999	0.001	0.999	0.001	0.999	0.001	0.999	0.001	0.999	0.001	0.999	0.001	0.999
KM-CR-7	0.001	0.999	0.001	0.999	0.001	0.999	0.001	0.999	0.001	0.999	0.001	0.999	0.001	0.999	0.001	0.999
KM-CR-8	0.001	0.999	0.001	0.999	0.001	0.999	0.001	0.999	0.001	0.999	0.001	0.999	0.001	0.999	0.001	0.999
KM-CR-9	0.001	0.999	0.001	0.999	0.001	0.999	0.001	0.999	0.001	0.999	0.001	0.999	0.001	0.999	0.001	0.999
KM-CR-10	0.001	0.999	0.001	0.999	0.001	0.999	0.001	0.999	0.001	0.999	0.001	0.999	0.001	0.999	0.001	0.999
KM-CR-11	0.001	0.999	0.001	0.999	0.001	0.999	0.001	0.999	0.001	0.999	0.001	0.999	0.001	0.999	0.001	0.999
KM-CR-12	0.001	0.999	0.001	0.999	0.001	0.999	0.001	0.999	0.001	0.999	0.001	0.999	0.001	0.999	0.001	0.999
JZ-AL-1	0.999	0.001	0.999	0.001	0.999	0.001	0.999	0.001	0.999	0.001	0.999	0.001	0.999	0.001	0.999	0.001
JZ-AL-2	0.999	0.001	0.999	0.001	0.999	0.001	0.999	0.001	0.999	0.001	0.999	0.001	0.999	0.001	0.999	0.001
JZ-AL-3	0.999	0.001	0.999	0.001	0.999	0.001	0.999	0.001	0.999	0.001	0.999	0.001	0.999	0.001	0.999	0.001
JZ-AL-4	0.999	0.001	0.999	0.001	0.999	0.001	0.999	0.001	0.999	0.001	0.999	0.001	0.999	0.001	0.999	0.001
JZ-AL-5	0.999	0.001	0.999	0.001	0.999	0.001	0.999	0.001	0.999	0.001	0.999	0.001	0.999	0.001	0.999	0.001
JZ-AL-6	0.999	0.001	0.999	0.001	0.999	0.001	0.999	0.001	0.999	0.001	0.999	0.001	0.999	0.001	0.999	0.001
JZ-AL-7	0.999	0.001	0.999	0.001	0.999	0.001	0.999	0.001	0.999	0.001	0.999	0.001	0.999	0.001	0.999	0.001
JZ-AL-8	0.999	0.001	0.999	0.001	0.999	0.001	0.999	0.001	0.999	0.001	0.999	0.001	0.999	0.001	0.999	0.001
JZ-AL-9	0.999	0.001	0.999	0.001	0.999	0.001	0.999	0.001	0.999	0.001	0.999	0.001	0.999	0.001	0.999	0.001
JZ-AL-10	0.999	0.001	0.999	0.001	0.999	0.001	0.999	0.001	0.999	0.001	0.999	0.001	0.999	0.001	0.999	0.001
JZ-AL-11	0.999	0.001	0.999	0.001	0.999	0.001	0.999	0.001	0.999	0.001	0.999	0.001	0.999	0.001	0.999	0.001
JZ-AL-12	0.999	0.001	0.999	0.001	0.999	0.001	0.999	0.001	0.999	0.001	0.999	0.001	0.999	0.001	0.999	0.001
JZ-AL-13	0.999	0.001	0.999	0.001	0.999	0.001	0.999	0.001	0.999	0.001	0.999	0.001	0.999	0.001	0.999	0.001
JZ-AL-14	0.999	0.001	0.999	0.001	0.999	0.001	0.999	0.001	0.999	0.001	0.999	0.001	0.999	0.001	0.999	0.001
JZ-AL-15	0.999	0.001	0.999	0.001	0.999	0.001	0.999	0.001	0.999	0.001	0.999	0.001	0.999	0.001	0.999	0.001
KD-AL-1	0.99	0.01	0.989	0.011	0.987	0.013	0.99	0.01	0.992	0.008	0.991	0.009	0.988	0.012	0.989	0.011
KD-AL-2	0.952	0.048	0.949	0.051	0.951	0.049	0.958	0.042	0.957	0.043	0.958	0.042	0.946	0.054	0.956	0.044
KD-AL-3	0.952	0.048	0.946	0.054	0.946	0.054	0.955	0.045	0.955	0.045	0.954	0.046	0.945	0.055	0.951	0.049
KD-AL-4	0.979	0.021	0.975	0.025	0.973	0.027	0.977	0.023	0.982	0.018	0.981	0.019	0.969	0.031	0.975	0.025
KD-AL-5	0.677	0.323	0.678	0.322	0.678	0.322	0.677	0.323	0.675	0.325	0.677	0.323	0.676	0.324	0.677	0.323
KD-AL-6	0.653	0.347	0.654	0.346	0.654	0.346	0.653	0.347	0.656	0.344	0.655	0.345	0.653	0.347	0.653	0.347
KD-AL-7	0.672	0.328	0.672	0.328	0.673	0.327	0.673	0.327	0.674	0.326	0.674	0.326	0.672	0.328	0.673	0.327
KD-AL-8	0.687	0.313	0.686	0.314	0.687	0.313	0.687	0.313	0.685	0.315	0.686	0.314	0.687	0.313	0.685	0.315
KD-AL-9	0.672	0.328	0.669	0.331	0.671	0.329	0.671	0.329	0.67	0.33	0.671	0.329	0.67	0.33	0.672	0.328
KD-AL-10	0.996	0.004	0.997	0.003	0.996	0.004	0.997	0.003	0.997	0.003	0.996	0.004	0.996	0.004	0.997	0.003
KD-AL-12	0.962	0.038	0.96	0.04	0.961	0.039	0.963	0.037	0.964	0.036	0.962	0.038	0.956	0.044	0.961	0.039
KD-AL-13	0.972	0.028	0.971	0.029	0.97	0.03	0.976	0.024	0.978	0.022	0.977	0.023	0.969	0.031	0.973	0.027
KD-AL-14	0.892	0.108	0.891	0.109	0.892	0.108	0.894	0.106	0.894	0.106	0.893	0.107	0.891	0.109	0.893	0.107
KD-AL-15	0.996	0.004	0.996	0.004	0.996	0.004	0.997	0.003	0.996	0.004	0.996	0.004	0.995	0.005	0.996	0.004
